# Supplementary material for: Enhanced M2 Polarization of Retinal Microglia in Streptozotocin-Induced Diabetic Mice upon Autoimmune Stimulation
Source: Biomedicines. 2025 Aug 22;13(9):2049. doi: 10.3390/biomedicines13092049 (PMC12467324; doi:10.3390/biomedicines13092049)
Supplement: Supplementary file 1 [file biomedicines-13-02049-s001.zip]

Archive with 8 entries (8 files):
- Figure S1.TIF
- Figure S2.TIF
- Figure S3.TIF
- Figure S4.TIF
- Figure S5.TIF
- Supplementary File S1 A list of characteristic genes in annotated clusters.xlsx
- Supplementary File S2 A list of characteristic genes in samples.xlsx
- Supplementary Table S1  Information on the antibody sets for flow cytometry analysis.xlsx
