# Supplementary material for: Enhanced M2 Polarization of Retinal Microglia in Streptozotocin-Induced Diabetic Mice upon Autoimmune Stimulation
Source: Biomedicines. 2025 Aug 22;13(9):2049. doi: 10.3390/biomedicines13092049 (PMC12467324; doi:10.3390/biomedicines13092049)
Supplement: Supplementary file 1 [file biomedicines-13-02049-s001.zip › Supplementary File S1 A list of characteristic genes in annotated clusters.xlsx]

## Sheet: Annotated retinal cells Heatmap
Genes	p-values	Log2fc	Group
GM38389	9.93339e-204	6.27324	1 Cone
4930458D05RIK	7.43885e-295	6.20292	1 Cone
4930543I03RIK	0	6.19292	1 Cone
PLCZ1	0	6.14567	1 Cone
CRP	0	6.13009	1 Cone
PDE6C	0	5.99629	1 Cone
ARR3	0	5.9916	1 Cone
GM41031	8.18838e-232	5.97712	1 Cone
C230014O12RIK	0	5.88215	1 Cone
GPAT3	0	5.83673	1 Cone
CNGA3	0	5.7693	1 Cone
GM33045	2.13564e-190	5.71232	1 Cone
OPN1MW	0	5.69064	1 Cone
FBXW21	7.27415e-213	5.68202	1 Cone
CLDN7	2.3717e-133	5.66198	1 Cone
ANKRD31	1.92343e-283	5.65617	1 Cone
WDR95	0	5.63131	1 Cone
OPN1SW	0	5.60672	1 Cone
GM10685	3.76103e-111	5.60566	1 Cone
CCKBR	0	5.54702	1 Cone
PDE6H	0	5.47314	1 Cone
FZD10OS	0	5.46557	1 Cone
AGR2	2.12299190576e-313	5.41617	1 Cone
4930526L06RIK	1.3063263484569e-310	5.40807	1 Cone
GM47887	3.17601e-126	5.3694	1 Cone
RXRG	0	5.34148	1 Cone
MOXD1	0	5.32855	1 Cone
EN2	1.59807e-110	5.32535	1 Cone
FZD10	0	5.31302	1 Cone
OTOP3	0	5.28091	1 Cone
KIF4	3.77406e-187	5.10516	1 Cone
GSC2	4.73161e-149	5.07421	1 Cone
GULO	0	5.05713	1 Cone
GM42697	0	5.04994	1 Cone
CLCA1	2.23899e-294	5.02954	1 Cone
GM48521	8.46106e-159	4.93827	1 Cone
CHRNB4	4.08857e-117	4.90426	1 Cone
ELOVL7	0	4.88533	1 Cone
NPTX1	0	4.87263	1 Cone
KLHL4	0	4.76683	1 Cone
MYLK	0	4.71783	1 Cone
GNAT2	0	4.71039	1 Cone
MCF2	0	4.68806	1 Cone
D430019H16RIK	1.38895e-217	4.60448	1 Cone
GM15997	7.00311e-124	4.58553	1 Cone
PRDM1	0	4.56804	1 Cone
WWC1	0	4.51678	1 Cone
ENAM	1.05039e-106	4.38704	1 Cone
KLHL33	0	4.34944	1 Cone
TBC1D2	8.6e-322	4.34696	1 Cone
DNAH9	0	4.33118	1 Cone
QSOX1	0	4.31174	1 Cone
GM28960	4.99905e-182	4.31076	1 Cone
FABP7	6.00247e-258	4.30452	1 Cone
IGSF3	0	4.28813	1 Cone
IL9R	1.3055e-136	4.27483	1 Cone
EYA1	8.57349e-288	4.17504	1 Cone
GM12296	0	4.16845	1 Cone
LRIT3	0	4.14218	1 Cone
BSPRY	3.16296e-43	4.12082	1 Cone
ABCB4	0	4.11989	1 Cone
JCHAIN	0	4.11573	1 Cone
GM2694	2.69875e-106	4.11572	1 Cone
ABCB1B	8.05484e-292	4.08333	1 Cone
ELOVL2	0	4.05614	1 Cone
RAB27B	0	4.03967	1 Cone
GUCA1A	0	3.95796	1 Cone
MAPK4	0	3.93872	1 Cone
TCEA3	5.26951e-190	3.89901	1 Cone
FLT4	6.21077e-130	3.8989	1 Cone
GNGT2	0	3.86926	1 Cone
ANKRD33	0	3.86852	1 Cone
GM44532	0	3.85259	1 Cone
4930434J06RIK	7.90968e-200	3.82949	1 Cone
ALK	0	3.79781	1 Cone
WDR31	0	3.78873	1 Cone
CIT	0	3.78188	1 Cone
GCKR	0	3.76989	1 Cone
SHISA6	0	3.76211	1 Cone
KRT18	0	3.76044	1 Cone
MKRN2OS	1.09223e-122	3.75109	1 Cone
OSBPL3	0	3.74229	1 Cone
GM15857	2.98416e-211	3.71624	1 Cone
GM28258	6.41158e-83	3.70875	1 Cone
EPB41L1	0	3.70219	1 Cone
B630019A10RIK	4.10631e-43	3.67827	1 Cone
PARVB	0	3.67089	1 Cone
DLL1	1.62907e-208	3.66555	1 Cone
SLC35G1	0	3.64497	1 Cone
CDK6	0	3.6366	1 Cone
RTBDN	0	3.6325	1 Cone
CNGB3	0	3.6191	1 Cone
CKMT1	0	3.60985	1 Cone
GM9869	0	3.59368	1 Cone
GM17745	2.702e-18	3.5912	1 Cone
A930033H14RIK	0	3.5886	1 Cone
1700016L21RIK	6.94914e-83	3.55819	1 Cone
RAPGEF4OS1	4.06462e-105	3.55597	1 Cone
SYNDIG1L	4.68257e-262	3.55146	1 Cone
GM32442	0	3.54008	1 Cone
SLAMF1	5.7761e-54	3.53368	1 Cone
SALL3	0	3.52952	1 Cone
RGL3	2.30104e-154	3.52501	1 Cone
PLAAT1	6.24144e-162	3.50638	1 Cone
1110017D15RIK	1.0447e-133	3.48693	1 Cone
GM27239	1.40499e-136	3.48646	1 Cone
RBP3	0	3.46236	1 Cone
GM15348	2.76364e-120	3.46008	1 Cone
AIPL1	0	3.45446	1 Cone
RCVRN	0	3.44234	1 Cone
CRXOS	0	3.40136	1 Cone
UCKL1OS	0	3.37979	1 Cone
PPM1J	0	3.37886	1 Cone
NPHS1	6.0087e-184	3.35316	1 Cone
CDHR1	0	3.33425	1 Cone
GM4793	1.40897e-126	3.33147	1 Cone
DOC2B	0	3.33075	1 Cone
PARVG	7.0442e-119	3.32443	1 Cone
LRFN2	0	3.32387	1 Cone
APELA	1.72763e-214	3.3227	1 Cone
ELK3	0	3.30234	1 Cone
KCNE2	0	3.29895	1 Cone
A930001M01RIK	0	3.28952	1 Cone
ANKFN1	1.98141e-77	3.27953	1 Cone
F630040K05RIK	0	3.2742	1 Cone
GPR152	0	3.25419	1 Cone
RAB37	5.43115e-74	3.24546	1 Cone
GM13052	1.34575e-161	3.24463	1 Cone
SLC4A5	0	3.24297	1 Cone
MYO1B	0	3.22799	1 Cone
OSGEP	0	3.21252	1 Cone
RHOBTB1	0	3.19386	1 Cone
A930004D18RIK	0	3.18478	1 Cone
DUSP23	3.0369e-146	3.16875	1 Cone
CD59A	0	3.16274	1 Cone
MOGAT1	2.70326e-266	3.1508	1 Cone
ZDHHC14	0	3.12718	1 Cone
NPTX2	3.29861e-216	3.1185	1 Cone
A930003A15RIK	0	3.10844	1 Cone
ESPL1	5.95433e-25	3.10471	1 Cone
VWA3A	3.32747e-08	3.10227	1 Cone
FABP4	7.71553e-193	3.09313	1 Cone
STN1	0	3.07462	1 Cone
GM44812	3.85507e-92	3.05483	1 Cone
GM12339	1.42779e-155	3.04857	1 Cone
ARHGAP27OS2	1.66274e-44	3.04186	1 Cone
DIXDC1	0	3.04078	1 Cone
ZFPM1	4.4405e-191	3.02117	1 Cone
5430419D17RIK	0	3.01804	1 Cone
AI847159	0	3.00911	1 Cone
CABP4	0	3.00891	1 Cone
TSHZ2	0	3.00813	1 Cone
UAP1	0	3.00542	1 Cone
RP1L1	0	3.00196	1 Cone
PLEKHH2	0	2.99561	1 Cone
TIAM2	1.2975e-136	2.99407	1 Cone
TULP1	0	2.98439	1 Cone
CUTAL	1.41353e-75	2.98131	1 Cone
MGST3	0	2.9805	1 Cone
PCDH15	0	2.97179	1 Cone
RGS20	0	2.93528	1 Cone
EGF	1.74574e-172	2.934	1 Cone
LRP2	4.04165e-302	2.93311	1 Cone
PGC	5.80444e-281	2.93309	1 Cone
INKA2	0	2.92443	1 Cone
INPPL1	5.29213e-163	2.91344	1 Cone
BEND5	1.96757e-122	2.89358	1 Cone
EIF3B	0	2.89073	1 Cone
PRCD	0	2.8561	1 Cone
MYOCD	2.77371e-27	2.84742	1 Cone
CCDC113	5.02715e-126	2.84181	1 Cone
GM12146	6.60436e-71	2.83869	1 Cone
CIB4	1.18853e-194	2.83174	1 Cone
PCARE	0	2.82537	1 Cone
ELFN1	0	2.81933	1 Cone
4930402D18RIK	0	2.81349	1 Cone
ALPK2	8.69673e-76	2.81123	1 Cone
ADAMTS3	0	2.80877	1 Cone
GM32884	2e-323	2.80397	1 Cone
TXNDC5	6.45688e-305	2.79514	1 Cone
GM48350	1.71811e-109	2.79152	1 Cone
RGS9	0	2.78267	1 Cone
AGBL4	0	2.78217	1 Cone
GM17114	6.77025e-87	2.77717	1 Cone
PDE8B	0	2.76174	1 Cone
FABP12	0	2.7526	1 Cone
HSPB6	5.3642657178999e-310	2.75253	1 Cone
BMP1	5.30756e-125	2.74442	1 Cone
PDE6G	0	2.71821	1 Cone
USP43	9.35192e-08	2.71056	1 Cone
MPP6	0	2.70876	1 Cone
GM17167	0	2.67507	1 Cone
HK2	0	2.6717	1 Cone
KAZN	1.10574e-276	2.66332	1 Cone
FRMPD2	0	2.66041	1 Cone
PRTG	0	2.64525	1 Cone
RPH3AL	1.43663e-63	2.6386	1 Cone
EGFLAM	0	2.6363	1 Cone
SPSB4	4.81679e-153	2.62231	1 Cone
SLC24A2	0	2.62216	1 Cone
USH2A	0	2.61937	1 Cone
ADRB1	0	2.61684	1 Cone
4930593A02RIK	3.54118e-71	2.61508	1 Cone
D930007P13RIK	1.87863e-100	2.60804	1 Cone
JAM3	0	2.60499	1 Cone
TNFSF12	0	2.59906	1 Cone
GM40477	0	2.59517	1 Cone
GM17057	0	2.58211	1 Cone
PLA2G5	0	2.57393	1 Cone
MPP4	0	2.56583	1 Cone
PARD6B	1.49184e-230	2.56219	1 Cone
NEXMIF	9.92636e-155	2.55857	1 Cone
6530402F18RIK	5.81253e-245	2.55844	1 Cone
CCDC30	5.18016e-109	2.54427	1 Cone
PPM1N	0	2.54415	1 Cone
IMPG2	0	2.54301	1 Cone
JAG1	0	2.54149	1 Cone
SERINC4	3.71631e-235	2.53016	1 Cone
GM37571	2.05318e-102	2.50827	1 Cone
PBX3	0	2.50196	1 Cone
NTNG2	0	2.49883	1 Cone
CCL9	3.59095e-110	2.49504	1 Cone
NRCAM	0	2.49261	1 Cone
CDS1	0	2.49236	1 Cone
RDH8	4.63489e-190	2.48259	1 Cone
TNFRSF13C	9.13056e-07	2.47747	1 Cone
GM9918	6.4936e-149	2.46922	1 Cone
TAFA3	0	2.46252	1 Cone
ARHGAP27OS1	1.2715e-05	2.45937	1 Cone
THRB	0	2.45763	1 Cone
ERICH6	3.41978e-152	2.45326	1 Cone
RPGRIP1	0	2.44447	1 Cone
GRK1	0	2.44093	1 Cone
TTC25	4.26334e-90	2.4306	1 Cone
MYO7A	1.32648e-77	2.42785	1 Cone
BUB1B	1.58567e-138	2.42671	1 Cone
NR1H3	4.43363e-34	2.42614	1 Cone
MAK	0	2.42463	1 Cone
UBAP1L	0	2.42132	1 Cone
IGF2BP2	3.84611e-99	2.40811	1 Cone
BCAT1	0	2.39347	1 Cone
GM49969	1.4115e-85	2.39293	1 Cone
A930041C12RIK	2.39224e-79	2.38759	1 Cone
AIRN	0	2.3839	1 Cone
ANKRD27	0	2.37967	1 Cone
MGST2	6.03287e-06	2.37685	1 Cone
PPARGC1A	0	2.37317	1 Cone
NDUFAF5	0	2.37142	1 Cone
PDZD2	0	2.36581	1 Cone
NHS	0	2.36562	1 Cone
SMUG1	0	2.36516	1 Cone
CDK2AP2	0	2.36343	1 Cone
TNFSF13	1.05959e-233	2.36128	1 Cone
SLC8A3	0	2.3591	1 Cone
GZMM	0	2.351	1 Cone
PDE6D	0	2.34776	1 Cone
EHD4	0	2.33231	1 Cone
LLGL2	4.54069e-281	2.33228	1 Cone
ZDBF2	3.93015e-96	2.33105	1 Cone
ELOVL6	0	2.32914	1 Cone
RS1	0	2.32786	1 Cone
GM48321	0	2.31686	1 Cone
FAM149A	0	2.31489	1 Cone
NXNL2	0	2.30913	1 Cone
GSDME	0	2.29763	1 Cone
WHRN	0	2.29552	1 Cone
PTGES	3.10125e-17	2.29478	1 Cone
SPATA6	7.92097e-211	2.29152	1 Cone
DPYSL3	0	2.29104	1 Cone
FRMD6	6.32921e-293	2.29082	1 Cone
GRIP1	0	2.28768	1 Cone
LCA5	0	2.28013	1 Cone
GM3848	1.28146e-61	2.27913	1 Cone
ADD2	1.73e-321	2.27248	1 Cone
ST6GALNAC2	1.23375e-148	2.26813	1 Cone
CCDC24	0	2.26089	1 Cone
OLFM1	0	2.254	1 Cone
KLHL36	6.5844e-308	2.25373	1 Cone
CEP170B	1.91446e-210	2.24908	1 Cone
PRMT8	9.379994e-318	2.23816	1 Cone
B130024G19RIK	5.58066e-203	2.23808	1 Cone
9330020H09RIK	2.55473e-138	2.23778	1 Cone
DRD4	0	2.23699	1 Cone
C530008M17RIK	2.94455e-240	2.23136	1 Cone
GM43581	3.08349e-27	2.22994	1 Cone
ABI3	4.86712e-148	2.2254	1 Cone
PTPRN	0	2.22358	1 Cone
GM16758	2.49678e-48	2.21421	1 Cone
A930003O13RIK	1.73951e-109	2.20836	1 Cone
HS6ST2	1.70314e-96	2.20268	1 Cone
C2CD2L	0	2.19578	1 Cone
IFITM10	2.25494e-178	2.19189	1 Cone
HAPLN3	3.93379e-29	2.1876	1 Cone
LYSMD1	6.44033e-94	2.18223	1 Cone
JAM2	0	2.1809	1 Cone
CDH18	0	2.17498	1 Cone
CCDC160	1.38373e-08	2.16539	1 Cone
MYO5B	9.55388e-250	2.15888	1 Cone
ATP10A	2.06211e-181	2.1565	1 Cone
UBTD1	0	2.15616	1 Cone
PITPNM2	0	2.15516	1 Cone
VTN	0	2.15418	1 Cone
SAG	0	2.14598	1 Cone
SUSD4	0	2.14466	1 Cone
UCKL1	0	2.14087	1 Cone
CFAP70	2.5607e-66	2.13185	1 Cone
ARL6	0	2.12965	1 Cone
FAM107B	0	2.12561	1 Cone
8430419K02RIK	4.87672e-70	2.12037	1 Cone
MEGF9	0	2.11939	1 Cone
GM44196	0	2.11841	1 Cone
RAB19	3.32666e-10	2.11652	1 Cone
HARBI1	5.02152e-102	2.11499	1 Cone
PODXL	0	2.11476	1 Cone
FAM161A	0	2.11421	1 Cone
ANO2	0	2.11203	1 Cone
SHROOM2	1.49035e-251	2.11067	1 Cone
IMPG1	0	2.10549	1 Cone
LGALSL	0	2.10441	1 Cone
USP46	0	2.10383	1 Cone
SCAP	0	2.10289	1 Cone
PLEKHB1	0	2.10181	1 Cone
GM32618	1.85823e-197	2.10169	1 Cone
MYO19	1.65518e-73	2.09584	1 Cone
TMEM144	5.28973e-24	2.09413	1 Cone
HEG1	0	2.09055	1 Cone
PTK7	2.5e-91	2.08958	1 Cone
CERKL	0	2.08584	1 Cone
ABHD3	5.6433e-319	2.08219	1 Cone
EIF1A	0	2.08042	1 Cone
CPT1A	0	2.08024	1 Cone
ECE1	3.57407e-319	2.08024	1 Cone
EFCAB12	4.9306e-43	2.07839	1 Cone
CCNE2	7.64263e-103	2.07791	1 Cone
PRADC1	6.26988e-133	2.07491	1 Cone
BTC	3.03575e-152	2.06962	1 Cone
GM35721	2.43459e-170	2.06915	1 Cone
WDR78	0	2.06093	1 Cone
CDK5R2	7.90276e-175	2.05955	1 Cone
CECR2	0	2.05789	1 Cone
9330182L06RIK	5.91889e-299	2.05774	1 Cone
GOLIM4	0	2.05528	1 Cone
1700088E04RIK	4.01053e-72	2.05246	1 Cone
PTPN13	7.16359e-263	2.05083	1 Cone
PGS1	1.67133e-248	2.04734	1 Cone
SLC9A5	1.47435e-94	2.03998	1 Cone
RNF144B	0	2.03707	1 Cone
IGSF9	4.0993224e-317	2.03506	1 Cone
ATP7B	1.44262e-81	2.03298	1 Cone
CLPB	0	2.03093	1 Cone
2810030D12RIK	1.64032e-80	2.02461	1 Cone
CCPG1OS	1.94308e-99	2.02112	1 Cone
ARHGAP27	7.2342e-30	2.01833	1 Cone
PYGM	0	2.018	1 Cone
NFKB1	0	2.01193	1 Cone
FAM57B	0	2.00477	1 Cone
4833417C18RIK	6.99931e-50	1.99797	1 Cone
ADCY6	1.31867e-255	1.99717	1 Cone
SLC25A35	5.24191e-55	1.98447	1 Cone
TRIM17	2.05778e-297	1.98361	1 Cone
SMIM13	0	1.98288	1 Cone
GM15706	4.63682e-184	1.98229	1 Cone
PPA2	0	1.97522	1 Cone
SLC4A7	0	1.97132	1 Cone
LPCAT2	0	1.9713	1 Cone
TTC9C	6.84885e-258	1.96762	1 Cone
POMT2	1.45335e-253	1.96463	1 Cone
BCAR3	1.58311e-130	1.96398	1 Cone
IMPDH1	0	1.96361	1 Cone
NRG4	2.39427e-55	1.96288	1 Cone
GM14280	2.98022e-99	1.96218	1 Cone
RAB11FIP5	2.04537e-108	1.95912	1 Cone
CASZ1	0	1.95712	1 Cone
MARCHF1	0	1.95246	1 Cone
ENKD1	6.92592e-62	1.95087	1 Cone
IQGAP2	2.27299e-160	1.94303	1 Cone
ZDHHC2	0	1.94186	1 Cone
TMA7	0	1.93578	1 Cone
LRRC51	7.70923e-146	1.93086	1 Cone
DLG4	0	1.93047	1 Cone
SVIL	0	1.92442	1 Cone
NMNAT2	0	1.92016	1 Cone
MAP1B	0	1.91984	1 Cone
ABRAXAS1	5.26937e-123	1.91779	1 Cone
CCDC136	0	1.91761	1 Cone
PTER	2.59793e-173	1.90668	1 Cone
BACH2	0	1.90163	1 Cone
PPA1	2.280256356565e-312	1.90073	1 Cone
FAM110A	3.56385e-47	1.89917	1 Cone
ERCC3	4.10904e-139	1.89585	1 Cone
GUCY2E	0	1.8958	1 Cone
ME1	0	1.89302	1 Cone
TDRD9	8.525e-116	1.88844	1 Cone
C1QL3	2.65377e-307	1.88655	1 Cone
SPINT1	4.31337e-40	1.88642	1 Cone
DOCK11	1.31767e-45	1.88543	1 Cone
CHD7	0	1.8829	1 Cone
NPR1	3.23956e-05	1.87461	1 Cone
A1BG	3.77385e-168	1.87028	1 Cone
SAMD7	7.30455e-273	1.86997	1 Cone
ACSL1	0	1.86585	1 Cone
GM14091	6.18874e-77	1.86576	1 Cone
TLCD5	2.92055e-272	1.86474	1 Cone
PTPN21	0	1.86334	1 Cone
GPRIN3	2.77691e-58	1.86289	1 Cone
CCDC85A	1.16715e-184	1.85586	1 Cone
GM16262	6.70975e-118	1.85258	1 Cone
TMEM38B	1.19582e-140	1.85104	1 Cone
5330413P13RIK	1.17436e-145	1.85002	1 Cone
RER1	2.6417326e-316	1.84984	1 Cone
RHBDD2	6.69959e-247	1.84954	1 Cone
TUFT1	1.08677e-97	1.8411	1 Cone
GM32031	2.74866e-122	1.84056	1 Cone
RIIAD1	2.10607e-156	1.83811	1 Cone
SLC1A2	0	1.83748	1 Cone
IPMK	0	1.83348	1 Cone
CRB2	7.6924e-162	1.83344	1 Cone
A330074K22RIK	2.33643e-164	1.83329	1 Cone
SCG3	0	1.83312	1 Cone
PTPRN2	6.66852e-295	1.83162	1 Cone
RHOT1	0	1.82589	1 Cone
BBS12	1.17128e-161	1.82038	1 Cone
ZDHHC12	2.20592e-126	1.81843	1 Cone
NXNL1	1.08379e-245	1.81648	1 Cone
UNC5B	9.23605e-52	1.8143	1 Cone
TBC1D14	1.51531e-265	1.80441	1 Cone
D830036C21RIK	8.87444e-35	1.80437	1 Cone
CEP250	0	1.80185	1 Cone
GNGT1	0	1.79988	1 Cone
CLBA1	1.19312e-52	1.79655	1 Cone
GM42722	3.5717e-41	1.79641	1 Cone
NAV1	0	1.79558	1 Cone
WDR66	8.12728e-152	1.79324	1 Cone
DMD	0	1.79192	1 Cone
PPIP5K1	0	1.79066	1 Cone
ARG2	1.01383e-98	1.78899	1 Cone
KCNV2	0	1.78586	1 Cone
GM11973	3.73279e-54	1.78482	1 Cone
SEMA6C	1.8079e-50	1.78372	1 Cone
PLEC	1.15497e-198	1.78277	1 Cone
ITPRID2	1.05751e-193	1.78064	1 Cone
4833428L15RIK	7.05749e-43	1.77607	1 Cone
RDH12	0	1.77484	1 Cone
IQGAP3	0.00225727	1.77427	1 Cone
MDM1	0	1.77019	1 Cone
MGAT1	1.19601e-267	1.76928	1 Cone
SOCS5	6.61015e-295	1.76667	1 Cone
JPH1	9.71153e-43	1.76658	1 Cone
DGKD	0	1.76652	1 Cone
OTUD7B	0	1.76516	1 Cone
MEAK7	9.452e-55	1.76491	1 Cone
DSCAM	0	1.76296	1 Cone
HS3ST3B1	0	1.76017	1 Cone
CRX	0	1.75956	1 Cone
SLC19A1	7.2125e-58	1.75566	1 Cone
DDHD1	0	1.75011	1 Cone
CDH13	4.2403e-62	1.74733	1 Cone
TOMM20	0	1.7458	1 Cone
ANKRD33B	0	1.7446	1 Cone
LBHD1	1.24053e-221	1.73883	1 Cone
GM28875	2.35101e-88	1.73877	1 Cone
SPTSSA	0	1.73638	1 Cone
NEDD4L	0	1.73556	1 Cone
SERHL	9.44488e-35	1.73455	1 Cone
PWWP2B	2.25334e-42	1.7342	1 Cone
CDC42EP3	1.61929e-182	1.72639	1 Cone
RFFL	6.69861e-214	1.72536	1 Cone
LHFPL3	0	1.71497	1 Cone
VLDLR	0	1.71434	1 Cone
FITM2	2.6418e-64	1.71266	1 Cone
EEF2KMT	9.24189e-95	1.71265	1 Cone
LYAR	5e-324	1.71102	1 Cone
1110038F14RIK	4.397e-248	1.70895	1 Cone
CALCOCO1	1.82819e-156	1.70835	1 Cone
A430035B10RIK	2.07713e-230	1.70671	1 Cone
CLIP4	7.62069170336e-313	1.70575	1 Cone
MADD	0	1.70559	1 Cone
SLC16A10	9.71556e-51	1.70472	1 Cone
TMEM107	5.43132e-71	1.69852	1 Cone
MAB21L1	1.03491e-236	1.69812	1 Cone
GM40437	1.35389e-40	1.69616	1 Cone
KCTD10	3.92538e-94	1.69089	1 Cone
ACBD6	0	1.68973	1 Cone
CLSTN1	0	1.68873	1 Cone
PIAS3	6.71565e-131	1.68641	1 Cone
GM50100	2.8185e-73	1.68581	1 Cone
LIN7B	5.55481e-35	1.68171	1 Cone
UNG	0.00271002	1.6805	1 Cone
DNAJA4	3.99308e-83	1.67883	1 Cone
ABCA4	0	1.67021	1 Cone
UNC5A	3.67884e-67	1.67016	1 Cone
TMEM106C	6.90402e-177	1.66939	1 Cone
NBEAL2	4.94065e-08	1.6686	1 Cone
PAQR4	5.76557e-110	1.66642	1 Cone
KANK1	0	1.66623	1 Cone
FAM53B	0	1.66608	1 Cone
SLC16A6	0	1.66605	1 Cone
GM3693	3.35103e-38	1.66484	1 Cone
HILPDA	2.79382e-86	1.66369	1 Cone
AKNA	8.85025e-62	1.66324	1 Cone
NEUROD1	0	1.66082	1 Cone
NEDD9	1.04548e-90	1.65959	1 Cone
ZDHHC5	4.87227e-293	1.65621	1 Cone
LRGUK	2.99344e-67	1.65546	1 Cone
GM16124	5.33797e-175	1.65241	1 Cone
RGS9BP	0	1.65223	1 Cone
SVIP	6.26905e-195	1.64801	1 Cone
PLEKHB2	0	1.64679	1 Cone
PDHA1	7.58198e-203	1.64636	1 Cone
ZBTB18	4.28328e-206	1.64616	1 Cone
TCTA	4.41578e-101	1.64488	1 Cone
PITPNM2OS2	4.71016e-145	1.64286	1 Cone
IGSF11	0	1.64115	1 Cone
GNB3	0	1.63891	1 Cone
PLA2R1	0	1.63501	1 Cone
B130055M24RIK	6.02064e-144	1.63467	1 Cone
ACTL6B	5.56016e-86	1.62935	1 Cone
4930405A21RIK	1.20727e-129	1.62662	1 Cone
1110018N20RIK	6.92132e-42	1.62657	1 Cone
TRAF3IP3	1.40122e-88	1.62488	1 Cone
PIGA	2.87532e-30	1.61897	1 Cone
FIGNL2	9.32343e-57	1.61864	1 Cone
PTPRG	0	1.61805	1 Cone
CITED1	5.02683e-25	1.61135	1 Cone
CCDC107	0	1.61072	1 Cone
SLC25A10	7.21077e-20	1.60976	1 Cone
AKAP11	0	1.60766	1 Cone
ENC1	1.01858e-21	1.6069	1 Cone
HOPX	0	1.60363	1 Cone
EPHA10	2.16025e-273	1.60174	1 Cone
DNTTIP2	1.3992e-259	1.59823	1 Cone
TRIP10	5.53608e-49	1.59677	1 Cone
GLMN	0	1.59592	1 Cone
TBC1D8	0	1.59421	1 Cone
PDC	0	1.5899	1 Cone
GM32688	0.0233266	1.58848	1 Cone
PLEKHA7	6.27173e-279	1.58843	1 Cone
CCDC51	1.64069e-162	1.58644	1 Cone
IP6K2	0	1.5842	1 Cone
DIAPH3	0	1.5842	1 Cone
ALAD	4.40084e-67	1.57677	1 Cone
HSPH1	3.03296e-181	1.57565	1 Cone
ACADVL	8.05549e-114	1.57467	1 Cone
TTYH2	1.935e-283	1.57327	1 Cone
MNS1	3.00895e-78	1.57184	1 Cone
CCDC63	2.4989e-46	1.5707	1 Cone
RHOT2	6.46198e-221	1.56858	1 Cone
TTLL3	1.04989e-62	1.56757	1 Cone
SHD	9.71105e-52	1.56688	1 Cone
2010315B03RIK	2.23436e-170	1.56262	1 Cone
KIFC3	1.52854e-85	1.56189	1 Cone
GM11961	7.76428e-68	1.5612	1 Cone
ADD3	0	1.56105	1 Cone
MTFR1	3.83771e-242	1.56037	1 Cone
PSD	5.71692e-217	1.55846	1 Cone
SYNE2	0	1.54136	1 Cone
SH3RF1	8.35753e-129	1.53803	1 Cone
TRPM2	3.45548e-13	1.53295	1 Cone
TMLHE	0	1.53253	1 Cone
MYRIP	7.86899e-270	1.53155	1 Cone
2510009E07RIK	0	1.52972	1 Cone
5930430L01RIK	3.40314e-214	1.52374	1 Cone
INAFM2	1.63492e-96	1.52186	1 Cone
GM13832	4.77759e-57	1.52177	1 Cone
KCNAB1	0	1.52137	1 Cone
GAS7	1.42641e-126	1.51898	1 Cone
DOLPP1	1.02897e-37	1.51861	1 Cone
KPNA2	1.85981e-110	1.51779	1 Cone
TLE4	0	1.51763	1 Cone
MAN2A1	2.80965e-61	1.51697	1 Cone
PIFO	2.03345e-19	1.51002	1 Cone
SYNE3	2.25778e-170	1.50866	1 Cone
GM5914	1.03222e-72	1.50665	1 Cone
KLHL18	0	1.50447	1 Cone
WDR27	4.47669e-74	1.50431	1 Cone
TTC39C	8.68925e-288	1.50427	1 Cone
DPP9	1.31027e-95	1.50382	1 Cone
GM42716	4.06218e-85	1.50354	1 Cone
SGIP1	0	1.50314	1 Cone
KCND1	5.00926e-18	1.50225	1 Cone
1700029J07RIK	1.16065e-157	1.496	1 Cone
SLC25A5	5.12823e-226	1.49479	1 Cone
AGPAT5	0	1.49002	1 Cone
TMEM230	5.42841e-204	1.48988	1 Cone
TSPAN9	1.74497e-248	1.48949	1 Cone
UHMK1	1.29376e-250	1.48532	1 Cone
IQSEC1	0	1.48278	1 Cone
CFLAR	4.02649e-246	1.48222	1 Cone
POLK	1.57432e-138	1.48107	1 Cone
AMPD2	4.37758e-182	1.48059	1 Cone
ST5	1.68585e-177	1.47977	1 Cone
TAX1BP1	0	1.47911	1 Cone
ENO3	3.97179e-32	1.47898	1 Cone
DNAH7B	1.01879e-240	1.478	1 Cone
RD3L	4.96923e-180	1.47668	1 Cone
DNAJB2	9.33407e-192	1.47621	1 Cone
FBXO27	3.75648e-47	1.47122	1 Cone
ST3GAL3	0	1.4704	1 Cone
CPLX4	0	1.46984	1 Cone
FSD1L	0	1.46867	1 Cone
EPB41L5	0	1.46669	1 Cone
4933421O10RIK	8.03685e-86	1.46311	1 Cone
GDF15	6.00754e-29	1.46149	1 Cone
GM10069	1.13949e-55	1.46064	1 Cone
PROM1	0	1.45893	1 Cone
EBF2	0.017879	1.4589	1 Cone
PLAGL2	9.93816e-97	1.45853	1 Cone
RAXOS1	1.0811e-13	1.45686	1 Cone
PRKCZ	1.82241e-273	1.45532	1 Cone
GM11696	2.25164e-36	1.45124	1 Cone
GM47512	1.33388e-28	1.44795	1 Cone
IDH3A	3.00117e-192	1.44638	1 Cone
PFKFB2	0	1.44519	1 Cone
AGTRAP	5.59118e-59	1.44449	1 Cone
CEP63	9.87062e-186	1.44383	1 Cone
PTH1R	5.8396e-20	1.44354	1 Cone
DAGLB	1.34109e-170	1.44207	1 Cone
OTUD7A	0	1.44128	1 Cone
XIAP	0	1.43913	1 Cone
PBX1	0	1.43836	1 Cone
LRRC49	7.10183e-289	1.43832	1 Cone
FAM124A	1.70651e-46	1.43684	1 Cone
ARFGEF1	0	1.43505	1 Cone
GM37982	1.56319e-16	1.43324	1 Cone
UCK2	3.70668e-102	1.42975	1 Cone
R3HDM4	2.10207e-194	1.42754	1 Cone
LIMA1	1.55021e-303	1.4255	1 Cone
ICMT	3.233904373e-315	1.42478	1 Cone
4930447C04RIK	0	1.423	1 Cone
WDR41	7.82902e-196	1.42261	1 Cone
DUSP22	1.09419e-205	1.42074	1 Cone
RCAN1	2.38234e-127	1.41983	1 Cone
CFAP61	6.816e-226	1.41941	1 Cone
DCTN1	0	1.41882	1 Cone
SLC25A33	7.43442e-264	1.41644	1 Cone
CHD1L	2.52709e-49	1.41535	1 Cone
RADIL	2.3164e-115	1.41456	1 Cone
APEX2	8.43634e-286	1.41235	1 Cone
MPP7	0	1.41233	1 Cone
GM31615	8.66151e-221	1.41208	1 Cone
C79798	8.57336e-130	1.41207	1 Cone
A230051N06RIK	2.52306e-33	1.41163	1 Cone
PLCD3	1.84914e-230	1.41114	1 Cone
SLC16A1	0	1.41107	1 Cone
TAPT1	0	1.41061	1 Cone
METAP1	1.35172e-129	1.41024	1 Cone
KCNB1	0	1.40985	1 Cone
ORMDL3	1.07441e-276	1.40886	1 Cone
GM17491	6.35498e-69	1.40884	1 Cone
AMMECR1	1.9e-322	1.40633	1 Cone
PEG3	0	1.40536	1 Cone
DYNC1LI1	1.78249e-298	1.3978	1 Cone
SCARB1	2.50137e-287	1.39653	1 Cone
ARHGDIB	2.60917e-177	1.39559	1 Cone
CCDC14	7.00253e-70	1.3934	1 Cone
1110035H17RIK	5.66181e-16	1.39316	1 Cone
CAPRIN2	2.70099e-102	1.39276	1 Cone
A330015K06RIK	1.46057e-224	1.39248	1 Cone
WDR76	4.28355e-118	1.39222	1 Cone
MAT2A	0	1.38838	1 Cone
SLC17A7	0	1.38585	1 Cone
PPP1R16A	2.819e-47	1.38576	1 Cone
GUK1	1e-323	1.3851	1 Cone
NPHP1	6.65519e-67	1.38443	1 Cone
TUBE1	6.58526e-76	1.38415	1 Cone
PDE4DIP	0	1.3803	1 Cone
GM17231	1.38911e-276	1.37926	1 Cone
ZKSCAN1	4.52475e-185	1.37903	1 Cone
GM10010	7.63702e-17	1.37763	1 Cone
PRPH2	0	1.37663	1 Cone
ARID3B	1.35532e-251	1.3752	1 Cone
DNM3	0	1.37017	1 Cone
EFCAB7	9.21266e-44	1.36872	1 Cone
LAMC1	2.79154e-119	1.36862	1 Cone
SENP3	3.85421e-116	1.36855	1 Cone
ZFP715	5.30724e-66	1.36805	1 Cone
RERG	6.79463e-06	1.36744	1 Cone
FRMD4B	0	1.36602	1 Cone
TIGAR	2.44388e-52	1.36438	1 Cone
MAP2	0	1.36367	1 Cone
DOC2G	3.95879e-36	1.36318	1 Cone
TOB2	5.39643e-300	1.35995	1 Cone
DYNC2LI1	7.41411e-48	1.35766	1 Cone
GABARAPL1	4.28273e-200	1.3558	1 Cone
SLC31A2	3.17481e-229	1.35457	1 Cone
ME2	4.90945e-169	1.35098	1 Cone
AVEN	1.41186e-86	1.34981	1 Cone
GM10544	1.34102e-185	1.34937	1 Cone
ACAD12	8.38858e-14	1.34865	1 Cone
PELI3	7.56913e-135	1.34847	1 Cone
AA465934	1.09633e-28	1.34776	1 Cone
ARHGEF2	1.01671e-135	1.34725	1 Cone
FNDC4	1.7219e-101	1.34689	1 Cone
SH3BP4	1.25552e-39	1.34659	1 Cone
EPB41	0	1.34617	1 Cone
GM26559	1.2634e-44	1.34541	1 Cone
TTC26	2.17203e-48	1.34428	1 Cone
CNBD2	6.21077e-132	1.3441	1 Cone
ARSG	4.10309e-66	1.34243	1 Cone
EPHX2	7.90596e-62	1.34185	1 Cone
MEIG1	5.77672e-16	1.34041	1 Cone
BBS1	5.97992e-76	1.34014	1 Cone
CFAP74	3.28725e-48	1.34012	1 Cone
GM50240	4.93972e-87	1.33952	1 Cone
LAPTM4B	0	1.33896	1 Cone
CAND2	7.93439e-40	1.33894	1 Cone
SMIM24	5.80792e-05	1.33647	1 Cone
RAX	0	1.33635	1 Cone
CROT	3.190354393e-315	1.3352	1 Cone
KATNBL1	5.38039e-196	1.3341	1 Cone
MEF2D	0	1.33269	1 Cone
KIF9	2.25078e-27	1.32976	1 Cone
UQCC3	1.51256e-166	1.3294	1 Cone
GM15601	1.1613e-40	1.32845	1 Cone
E030042O20RIK	0.00206038	1.3281	1 Cone
CUEDC1	0	1.32757	1 Cone
APBB1	1.0761e-266	1.32543	1 Cone
DPY19L1	1.3675e-114	1.32456	1 Cone
LSM14A	0	1.32408	1 Cone
RIOX2	1.19299e-116	1.32113	1 Cone
SHROOM3	6.60899e-203	1.32078	1 Cone
GOT1	6.46752e-279	1.3189	1 Cone
TUB	0	1.31788	1 Cone
KCTD15	6.00611e-49	1.31715	1 Cone
FILIP1	4.5409e-85	1.31695	1 Cone
CNOT7	3.66654e-259	1.31498	1 Cone
FAM89A	9.35535e-38	1.31485	1 Cone
DALRD3	9.6558e-168	1.31478	1 Cone
RASGRF2	0	1.31445	1 Cone
CD300LF	8.68849e-22	1.31374	1 Cone
SGTB	9.22372e-58	1.31339	1 Cone
5033430I15RIK	1.4188e-37	1.31189	1 Cone
CAMK2G	1.72158e-251	1.31094	1 Cone
MYO1H	0.022685	1.31035	1 Cone
EML1	3.18446e-278	1.30884	1 Cone
GM15983	5.11036e-135	1.30779	1 Cone
BBS5	2.942e-299	1.30609	1 Cone
SIRT2	3.74486e-228	1.30488	1 Cone
STK19	8.89302e-120	1.30294	1 Cone
KLHDC8A	1.16216e-145	1.3015	1 Cone
CCDC25	8.6841e-145	1.30096	1 Cone
GM42984	2.92876e-97	1.29999	1 Cone
THNSL2	7.28875e-08	1.29751	1 Cone
GM39469	5.0501e-125	1.29492	1 Cone
FAM222A	1.10886e-141	1.29015	1 Cone
TRHDE	7.42981e-37	1.29001	1 Cone
MROH7	2.18731e-07	1.28899	1 Cone
SKIDA1	1.00267e-111	1.28836	1 Cone
CBX7	2.12777e-104	1.28831	1 Cone
HSBP1L1	1.63694e-123	1.28684	1 Cone
ARHGEF26	0	1.28563	1 Cone
PLXNA2	9.271144e-317	1.28181	1 Cone
GM26709	5.29134e-118	1.28115	1 Cone
1110020A21RIK	5.6968e-24	1.28032	1 Cone
GM10501	5.32358e-45	1.27872	1 Cone
YJU2	4.14517e-75	1.27833	1 Cone
SIX6	2.09563e-184	1.27464	1 Cone
TMEM185A	3.43984e-91	1.27434	1 Cone
ZDHHC7	4.00028e-79	1.27358	1 Cone
SLC31A1	6.88346e-106	1.27298	1 Cone
RBM45	2.51989e-118	1.27282	1 Cone
FOXRED2	7.0251e-40	1.27244	1 Cone
SOX12	4.27005e-39	1.27224	1 Cone
RASAL2	0	1.27175	1 Cone
CLDN34C1	4.95477e-91	1.26882	1 Cone
NIM1K	4.87779e-230	1.26815	1 Cone
RD3	1.91509e-171	1.26807	1 Cone
AMER2	1.00578e-258	1.26653	1 Cone
RASGEF1A	3.09577e-96	1.26553	1 Cone
LRRC8B	1.67507e-236	1.2655	1 Cone
CSGALNACT2	1.35225e-127	1.26359	1 Cone
SWSAP1	1.49672e-17	1.26271	1 Cone
CD8A	7.9864e-09	1.26215	1 Cone
VPS37A	0	1.26188	1 Cone
NAP1L1	0	1.26062	1 Cone
FAM227A	1.14204e-82	1.2603	1 Cone
PNO1	1.7224e-47	1.2585	1 Cone
MT-ND6	7.35853e-108	1.2577	1 Cone
MEIS1	0	1.25601	1 Cone
DYM	4.98401e-257	1.25462	1 Cone
TBC1D24	9.23128e-220	1.25453	1 Cone
GNAZ	2.03352e-185	1.25282	1 Cone
AFF1	0	1.24874	1 Cone
FAAH	2.30431e-45	1.24844	1 Cone
RXRA	4.68085e-46	1.24689	1 Cone
BICDL1	0	1.24687	1 Cone
CASP7	4.38359e-214	1.24493	1 Cone
4921504A21RIK	4.79154e-100	1.24341	1 Cone
ABHD14A	1.70712e-116	1.24308	1 Cone
SSX2IP	3.61472e-202	1.24295	1 Cone
MT-ATP8	1.36681e-205	1.24285	1 Cone
1500012K07RIK	1.20718e-22	1.24022	1 Cone
ENDOV	3.00284e-70	1.23998	1 Cone
SMIM8	2.79365e-91	1.23884	1 Cone
GM9967	3.30272e-36	1.23824	1 Cone
LRP11	7.09384e-123	1.23478	1 Cone
HARS2	6.55209e-83	1.23399	1 Cone
KATNAL2	2.25502e-93	1.23352	1 Cone
RRP1B	1.03582e-187	1.23074	1 Cone
GRTP1	2.22069e-174	1.22951	1 Cone
HMGN5	1.85317e-86	1.22761	1 Cone
CTNNA1	4.46736e-247	1.22453	1 Cone
CCDC126	1.12943e-231	1.22407	1 Cone
MAMLD1	2.44014e-210	1.22226	1 Cone
PKD1	9.12356e-175	1.22219	1 Cone
SRCIN1	4.92823e-56	1.22092	1 Cone
LARP1B	4.02375e-59	1.21988	1 Cone
PDZD8	3.41401e-173	1.21969	1 Cone
ANP32E	1.13715e-294	1.21864	1 Cone
TRAK2	9.82975e-285	1.21656	1 Cone
BOLA1	1.37247e-71	1.21331	1 Cone
PDZPH1	0	1.21285	1 Cone
ATP5G1	8.76301e-187	1.21275	1 Cone
GALNT13	0	1.21153	1 Cone
HSDL2	1.1499e-73	1.21032	1 Cone
1700041G16RIK	3.6431e-07	1.20964	1 Cone
RREB1	1.25174e-203	1.20728	1 Cone
PPP2R3A	3.35563e-222	1.20612	1 Cone
XYLT1	0	1.20612	1 Cone
PPP1R13B	4.81073e-221	1.2041	1 Cone
FARP2	3.97534e-149	1.20356	1 Cone
HPS4	2.0096e-118	1.20306	1 Cone
2700038G22RIK	7.95175e-19	1.20053	1 Cone
GM49519	1.46872e-31	1.19979	1 Cone
CPE	0	1.19966	1 Cone
TRDMT1	2.53768e-65	1.19718	1 Cone
MINDY4	1.72937e-39	1.19546	1 Cone
RGS22	2.29343e-54	1.19435	1 Cone
ARMC9	1.09887e-203	1.19297	1 Cone
SNRK	8.64719e-251	1.19129	1 Cone
CCDC157	7.79937e-55	1.19028	1 Cone
SMPD1	2.91193e-108	1.18923	1 Cone
NUTF2	2.65685e-27	1.18901	1 Cone
FHIT	1.58155e-73	1.18761	1 Cone
KLHDC8B	1.63761e-87	1.18754	1 Cone
PARP11	6.66389e-68	1.18608	1 Cone
NDUFAF6	2.45088e-77	1.18592	1 Cone
PITPNM1	6.93409e-289	1.18343	1 Cone
MTHFR	4.05819e-32	1.18337	1 Cone
MCTS1	2.46301e-154	1.18184	1 Cone
SV2B	0	1.18107	1 Cone
VPS53	2.24198e-169	1.17917	1 Cone
LRIT1	5.1923e-228	1.17224	1 Cone
EML4	8.83949e-204	1.17182	1 Cone
HMGCR	7.85183e-179	1.17116	1 Cone
MDH1	1.57427e-263	1.1706	1 Cone
KRT222	2.18578e-35	1.16991	1 Cone
MT-ND5	0	1.16857	1 Cone
CAMKK1	1.17844e-61	1.16759	1 Cone
RHBDL3	4.46111e-76	1.16623	1 Cone
NRTN	5.13467e-43	1.16604	1 Cone
ATG4C	7.31395e-162	1.16526	1 Cone
AA386476	1.27408e-41	1.16515	1 Cone
B4GALT2	4.30846e-33	1.16468	1 Cone
UQCRC1	1.71638e-168	1.16414	1 Cone
TAF6L	2.90001e-32	1.16352	1 Cone
LDHA	1.30699e-274	1.16134	1 Cone
CLYBL	1.96411e-54	1.16044	1 Cone
GM45871	1.21544e-21	1.15986	1 Cone
MAD2L1	1.91148e-18	1.15943	1 Cone
DBNDD2	3.95781e-96	1.15867	1 Cone
DCBLD1	1.18582e-56	1.15773	1 Cone
ISOC2A	1.60319e-16	1.15745	1 Cone
B9D1	1.01388e-23	1.15647	1 Cone
SIRT4	4.30408e-107	1.15617	1 Cone
KDM3B	2.85609e-284	1.15519	1 Cone
PPEF2	1.42967e-254	1.15462	1 Cone
DLG5	5.38139e-76	1.15282	1 Cone
CYP4V3	3.40325e-40	1.15264	1 Cone
TMEM237	2.33357e-146	1.15109	1 Cone
FAM229B	1.18078e-69	1.15047	1 Cone
BMF	8.27392e-08	1.1484	1 Cone
C920021L13RIK	2.36186e-76	1.14799	1 Cone
APLP1	4.53817e-188	1.14668	1 Cone
PREPL	4.09741e-180	1.14551	1 Cone
P3H3	3.5662e-116	1.14515	1 Cone
GM16196	5.2174e-16	1.14354	1 Cone
LPIN1	1.64613e-93	1.14104	1 Cone
PRDM9	4.5279e-62	1.14036	1 Cone
ATP1B2	0	1.13879	1 Cone
ZFP979	0.000799681	1.13843	1 Cone
TRIM3	4.50576e-109	1.13461	1 Cone
2510046G10RIK	7.95967e-11	1.13359	1 Cone
SNTG2	0	1.13313	1 Cone
KLC4	2.89767e-63	1.13241	1 Cone
SPICE1	9.65188e-61	1.13235	1 Cone
SIAH2	3.67996e-41	1.13138	1 Cone
PNPLA3	1.97581e-109	1.12971	1 Cone
NT5C3B	1.59942e-50	1.12959	1 Cone
FAM57A	4.30228e-34	1.1288	1 Cone
GAL3ST3	3.94918e-25	1.12785	1 Cone
TTC8	0	1.12487	1 Cone
GRIP1OS2	2.01108e-11	1.12402	1 Cone
RBMS2	1.30328e-33	1.1238	1 Cone
YBX2	2.89619e-17	1.12216	1 Cone
DYRK2	2.55926e-123	1.12071	1 Cone
ZIC5	1.02432e-06	1.12065	1 Cone
VOPP1	5.81409e-288	1.11999	1 Cone
GPR158	1.40928e-99	1.11752	1 Cone
SFXN2	1.14334e-95	1.11738	1 Cone
TMEM138	9.58086e-58	1.11611	1 Cone
VGLL4	1.50906e-79	1.11583	1 Cone
CNNM4	1.13671e-141	1.11499	1 Cone
NRIP1	2.16815e-292	1.11435	1 Cone
GM38250	8.03545e-44	1.11408	1 Cone
SUFU	6.32196e-109	1.10881	1 Cone
ELOVL5	1.44443e-94	1.10861	1 Cone
SLC44A1	0	1.10727	1 Cone
STRADA	6.0829e-133	1.10719	1 Cone
TEX9	2.81033e-87	1.10615	1 Cone
LYNX1	2.61941e-83	1.10534	1 Cone
SCAF11	4.39857e-249	1.10523	1 Cone
MCTS2	7.88201e-53	1.10358	1 Cone
THOC2	0	1.10334	1 Cone
ENGASE	2.78211e-08	1.10329	1 Cone
TMEM53	5.15257e-13	1.10024	1 Cone
UNC119	4.35348e-299	1.09978	1 Cone
STARD10	9.68434e-66	1.09887	1 Cone
GM46404	6.8256e-43	1.09833	1 Cone
CRYBG3	0	1.09808	1 Cone
TSG101	3.21724e-203	1.09614	1 Cone
GPM6B	0	1.09588	1 Cone
SYNPO2	1.65009e-186	1.09485	1 Cone
IFT22	4.76436e-50	1.09324	1 Cone
HPCAL1	2.98517e-150	1.09323	1 Cone
ACLY	2.01004e-179	1.09133	1 Cone
DSTYK	1.74647e-197	1.08891	1 Cone
MECP2	4.29275e-227	1.08492	1 Cone
ERC2	0	1.08228	1 Cone
CLASP1	4.374e-320	1.08198	1 Cone
GM49066	1.7132e-11	1.0804	1 Cone
PLEKHG3	8.45597e-60	1.07992	1 Cone
PPHLN1	5.04116e-119	1.07877	1 Cone
PTGES2	3.68883e-38	1.07868	1 Cone
TPGS2	5.90537e-91	1.0786	1 Cone
CDS2	2.43147e-226	1.07493	1 Cone
PRR14	1.20635e-152	1.0749	1 Cone
NDUFB11	2.06961e-160	1.07452	1 Cone
6430571L13RIK	5.51252e-36	1.07293	1 Cone
MREG	2.54665e-150	1.07289	1 Cone
D430042O09RIK	3.98709e-214	1.07115	1 Cone
L3HYPDH	2.499e-18	1.07041	1 Cone
LPIN2	9.65943e-217	1.06916	1 Cone
EMC7	8.15287e-197	1.06856	1 Cone
ROM1	0	1.06791	1 Cone
LMAN1	1.00557e-276	1.06488	1 Cone
BC025920	6.12476e-26	1.06366	1 Cone
GPR157	0.00159737	1.06319	1 Cone
CCDC148	1.48268e-44	1.06195	1 Cone
MSANTD3	8.72815e-49	1.06128	1 Cone
RPP21	7.80056e-92	1.06057	1 Cone
CCDC57	1.75657e-60	1.06016	1 Cone
ULK4	1.09685e-82	1.05902	1 Cone
TUSC3	9.74467e-262	1.05869	1 Cone
POLD3	7.10301e-91	1.05728	1 Cone
CC2D2A	3.69146e-185	1.05726	1 Cone
OPTN	1.58053e-249	1.05671	1 Cone
SNX10	1.71717e-220	1.05656	1 Cone
WWC2	1.0936e-264	1.05623	1 Cone
TKFC	2.45928e-10	1.05507	1 Cone
HSPA4L	2.3744e-298	1.05451	1 Cone
MEMO1	0	1.05287	1 Cone
C030006K11RIK	3.85534e-31	1.05152	1 Cone
PCNA	1.66141e-101	1.05084	1 Cone
SLC26A2	5.90099e-92	1.04768	1 Cone
SAR1B	3.47399e-162	1.04592	1 Cone
GM49492	4.10991e-07	1.04505	1 Cone
UPF3B	0	1.04472	1 Cone
GRAMD1B	0	1.04263	1 Cone
SYNRG	7.93825e-227	1.04241	1 Cone
ONECUT1	1.88396e-14	1.0421	1 Cone
CETN4	1.56443e-25	1.04181	1 Cone
SKAP1	3.40325e-22	1.0402	1 Cone
SELENOT	2.31199e-202	1.03947	1 Cone
TWSG1	1.75144e-70	1.03728	1 Cone
RTL6	1.61823e-26	1.03544	1 Cone
STXBP5	0	1.03497	1 Cone
TMTC3	5.45894e-91	1.03417	1 Cone
RNF217	6.64476e-77	1.03409	1 Cone
UFSP1	1.11562e-28	1.03377	1 Cone
SPINT2	1.42457e-110	1.03308	1 Cone
HEMK1	1.34877e-37	1.03302	1 Cone
WDR17	0	1.03195	1 Cone
TTLL5	3.70415e-209	1.03173	1 Cone
9230114K14RIK	1.19964e-64	1.02813	1 Cone
CACNA1F	1.29334e-236	1.02805	1 Cone
BMPR1A	7.73339e-274	1.02583	1 Cone
CADM2	0	1.02493	1 Cone
REEP4	2.75903e-10	1.02355	1 Cone
ACSL6	1.57065e-218	1.02325	1 Cone
AP1B1	1.00306e-203	1.02286	1 Cone
KDSR	6.69395e-128	1.02235	1 Cone
A430018G15RIK	0.0171666	1.02031	1 Cone
THYN1	9.60527e-78	1.02031	1 Cone
NICN1	1.36145e-81	1.01862	1 Cone
MSI1	0	1.01845	1 Cone
CADM3	3.29159e-247	1.01823	1 Cone
DPF3	0	1.01666	1 Cone
5730409E04RIK	6.56698e-35	1.01661	1 Cone
METTL22	1.95581e-29	1.01611	1 Cone
APEH	5.4557e-43	1.01465	1 Cone
ABCG1	2.18588e-149	1.014	1 Cone
NCBP3	1.21006e-153	1.01299	1 Cone
ADD1	4.57579e-256	1.0126	1 Cone
CAMTA1	1.07721547794e-312	1.01152	1 Cone
TSPAN17	1.17338e-33	1.01102	1 Cone
TMEM267	3.12032e-36	1.01096	1 Cone
WDR34	2.35694e-23	1.00968	1 Cone
HNRNPF	9.30543e-163	1.00889	1 Cone
PPP1R42	9.21448e-122	1.00727	1 Cone
ARHGEF33	8.21417e-21	1.0072	1 Cone
LYPLA1	9.79451e-144	1.00596	1 Cone
SNX30	1.71288e-59	1.00535	1 Cone
MYH10	2.11866e-95	1.00535	1 Cone
DNAAF5	1.43387e-19	1.00533	1 Cone
MAP2K6	6.15368e-141	1.00336	1 Cone
ALPL	2.90853e-134	1.00329	1 Cone
DENND4C	8.82483e-142	1.00283	1 Cone
CHST2	2.51869e-88	1.00185	1 Cone
TCTN2	8.77141e-29	1.00025	1 Cone
A430105J06RIK	3.06609e-28	0.999492	1 Cone
RNFT2	3.38433e-91	0.998691	1 Cone
STXBP1	0	0.997831	1 Cone
UBLCP1	1.16988e-100	0.997781	1 Cone
KTN1	0	0.997608	1 Cone
UBXN11	5.67263e-65	0.996803	1 Cone
NAT9	9.84308e-44	0.996789	1 Cone
4931406P16RIK	2.82152e-188	0.996745	1 Cone
ACYP1	2.60951e-85	0.995553	1 Cone
POLR3GL	7.06446e-98	0.99535	1 Cone
AV356131	1.28451e-33	0.994794	1 Cone
ALS2	4.71623e-89	0.9942	1 Cone
TOB1	1.40867e-155	0.993845	1 Cone
PIP5K1B	9.33614e-192	0.993364	1 Cone
PSKH1	2.02269e-53	0.992803	1 Cone
RTN4RL2	4.04948e-27	0.991604	1 Cone
NUDT8	1.96135e-05	0.99003	1 Cone
NDUFA10	3.53144e-166	0.989271	1 Cone
THAP4	2.28541e-52	0.988869	1 Cone
NT5DC1	2.22276e-64	0.988215	1 Cone
EMC2	1.56517e-134	0.9873	1 Cone
GM49625	0.0186143	0.98579	1 Cone
NSUN4	2.28646e-48	0.985505	1 Cone
SUPT7L	3.39322e-37	0.981475	1 Cone
2810004N23RIK	5.49424e-74	0.981064	1 Cone
ERN1	5.36478e-105	0.980487	1 Cone
TLN2	2.92398e-273	0.979793	1 Cone
TSACC	1.09697e-28	0.979702	1 Cone
KMT5A	2.35981e-69	0.978859	1 Cone
IFT122	1.55109e-87	0.977922	1 Cone
PSMC2	1.17539e-123	0.977609	1 Cone
NAT14	1.15652e-67	0.976182	1 Cone
RAB30	9.27115e-163	0.975192	1 Cone
SPA17	4.79888e-09	0.974815	1 Cone
CCDC6	2.05406e-57	0.972922	1 Cone
CTIF	6.20778e-151	0.972312	1 Cone
ZNRD1AS	6.4126e-26	0.970676	1 Cone
GDPD5	8.31916e-174	0.969689	1 Cone
BDH1	1.49346e-28	0.969491	1 Cone
BIN1	7.07376e-241	0.967213	1 Cone
SIDT1	2.12948e-09	0.966758	1 Cone
CATSPER2	9.80665e-23	0.966446	1 Cone
IPO5	3.26867e-128	0.966108	1 Cone
ENO2	1.38625e-178	0.965448	1 Cone
IFT43	7.04834e-118	0.964903	1 Cone
TASP1	3.58963e-139	0.96422	1 Cone
CPSF2	1.62014e-60	0.96418	1 Cone
LIMK2	2.34296e-116	0.963499	1 Cone
PDZD11	1.03928e-68	0.963123	1 Cone
CEP290	0	0.962331	1 Cone
TUBB3	8.69425e-50	0.961962	1 Cone
OIP5OS1	1.04338e-226	0.96051	1 Cone
B230206L02RIK	4.27639e-78	0.959456	1 Cone
MT-ND4L	1.96124e-204	0.957539	1 Cone
2410131K14RIK	3.02851e-34	0.957425	1 Cone
GM20139	9.59387e-234	0.956419	1 Cone
CLCN3	1.5791991017e-314	0.956376	1 Cone
ERLEC1	1.10929e-178	0.95547	1 Cone
TENT4B	1.1292e-151	0.953277	1 Cone
SFXN5	7.2295e-192	0.953153	1 Cone
B230369F24RIK	3.12126e-53	0.952696	1 Cone
CPLX2	1.48643e-25	0.952466	1 Cone
ZFP763	3.94196e-37	0.952279	1 Cone
ASIC4	7.31673e-123	0.951531	1 Cone
SLC25A20	6.23555e-33	0.950337	1 Cone
COQ8B	4.67107e-45	0.950103	1 Cone
MFGE8	0	0.949979	1 Cone
YPEL5	3.71121e-85	0.949786	1 Cone
SUV39H1	5.96293e-34	0.949663	1 Cone
BYSL	4.14872e-19	0.948371	1 Cone
KCNH6	6.65123e-97	0.945817	1 Cone
USP10	4.07499e-109	0.945158	1 Cone
ZFP787	2.90759e-111	0.945062	1 Cone
POU2F1	2.48061e-192	0.944809	1 Cone
NDFIP1	4.08033e-283	0.944797	1 Cone
ARL3	1.74956e-275	0.944708	1 Cone
PKIA	3.64979e-133	0.944418	1 Cone
RALGPS2	2.73564e-229	0.944387	1 Cone
NRM	6.94578e-53	0.943669	1 Cone
STON2	1.15903e-105	0.943534	1 Cone
SLC25A13	0.00615875	0.943127	1 Cone
NDUFA12	3.17654e-123	0.942778	1 Cone
RNF123	2.34512e-100	0.942663	1 Cone
GBF1	5.98988e-265	0.941631	1 Cone
GALK2	1.57856e-82	0.941502	1 Cone
GM21781	3.13719e-20	0.941421	1 Cone
CCNDBP1	1.06591e-96	0.940457	1 Cone
OTUB2	2.43547e-19	0.938294	1 Cone
MAP4K3	1.53101e-272	0.938179	1 Cone
NTM	0	0.937918	1 Cone
2010001A14RIK	4.63273e-19	0.937344	1 Cone
CUL5	4.45271e-239	0.936391	1 Cone
DEF8	6.60732e-30	0.934875	1 Cone
TMEM205	3.59784e-61	0.93469	1 Cone
RABGEF1	5e-324	0.932977	1 Cone
MED27	9.70111e-100	0.932403	1 Cone
SLC6A8	1.84506e-56	0.931668	1 Cone
CISH	2.88255e-06	0.931359	1 Cone
NUDT2	7.65856e-46	0.931018	1 Cone
SPATA13	2.50813e-36	0.930876	1 Cone
KIF2A	9.06698e-226	0.930239	1 Cone
AMT	2.43425e-23	0.929628	1 Cone
IFT81	5.2598e-133	0.929286	1 Cone
3110056K07RIK	1.85388e-92	0.928996	1 Cone
SPTB	3.07593e-165	0.926889	1 Cone
AP1S2	1.30007e-62	0.926785	1 Cone
MT-ATP6	0	0.926677	1 Cone
PPIE	1.00066e-49	0.926659	1 Cone
A930037H05RIK	1.503e-45	0.926194	1 Cone
SSBP4	6.14623e-120	0.925499	1 Cone
PLPPR2	1.10216e-42	0.925236	1 Cone
CEP89	4.05932e-40	0.925096	1 Cone
1810024B03RIK	1.49145e-12	0.923988	1 Cone
9530052E02RIK	0.000267086	0.923624	1 Cone
LGR5	5.5536e-237	0.922403	1 Cone
SEMA3F	7.15565e-76	0.920854	1 Cone
SCAMP5	3.52104e-170	0.919619	1 Cone
ZFP444	6.43856e-143	0.919402	1 Cone
RASA2	4.92607e-185	0.918532	1 Cone
RRAGD	9.54931e-79	0.9184	1 Cone
TSPAN7	3.04296987022e-312	0.918081	1 Cone
SLC6A6	0	0.917873	1 Cone
CHSY1	1.15485e-144	0.916442	1 Cone
GLO1	2.63521e-149	0.916281	1 Cone
NEGR1	0	0.915574	1 Cone
CABLES2	2.06314e-24	0.914336	1 Cone
HLCS	1.20021e-92	0.913852	1 Cone
SYS1	4.2117e-123	0.912742	1 Cone
RO60	2.83784e-159	0.91245	1 Cone
ACADM	2.78283e-100	0.911383	1 Cone
CCDC181	1.66587e-23	0.911174	1 Cone
VEZF1	6.44261e-163	0.910956	1 Cone
SLC20A2	2.15041e-101	0.910844	1 Cone
IQANK1	3.40539e-29	0.910818	1 Cone
SCAND1	3.20967e-110	0.910781	1 Cone
ELK1	6.29799e-23	0.908016	1 Cone
SDC2	5.99524e-127	0.907344	1 Cone
COPZ1	3.28457e-96	0.907179	1 Cone
IFT57	1.06629e-77	0.907163	1 Cone
ZSCAN18	3.26075e-78	0.905957	1 Cone
2610301B20RIK	4.39495e-49	0.905681	1 Cone
CEP57L1	6.89308e-58	0.905528	1 Cone
PLEKHA8	1.31468e-121	0.903192	1 Cone
KIF3B	1.48108e-119	0.902361	1 Cone
RMDN3	2.40387e-102	0.902321	1 Cone
TMEM150C	1.57259e-166	0.901725	1 Cone
RABGAP1L	3.03336e-187	0.90101	1 Cone
COX6A1	5.3675e-116	0.900896	1 Cone
DCAF4	2.33086e-34	0.900483	1 Cone
RANGRF	1.60112e-15	0.898157	1 Cone
TGM4	4.99319e-23	0.89699	1 Cone
HEATR5A	4.32615e-130	0.896861	1 Cone
GPSM3	1.2721e-26	0.896803	1 Cone
DYNLL1	6.50865e-117	0.896473	1 Cone
SPPL2B	9.87149e-35	0.895699	1 Cone
4930570G19RIK	1.16963e-57	0.894568	1 Cone
ASAP3	3.57459e-12	0.892905	1 Cone
SEC14L2	2.66582e-25	0.892282	1 Cone
USPL1	4.16159e-86	0.890528	1 Cone
SGCE	2.24162e-89	0.889102	1 Cone
NUTF2-PS1	0.000308724	0.88803	1 Cone
CD320	8.14622e-33	0.887761	1 Cone
PEX10	1.40343e-21	0.886862	1 Cone
NPL	1.2097e-24	0.88686	1 Cone
TAF8	2.61193e-31	0.886772	1 Cone
DOLK	2.08095e-26	0.886401	1 Cone
MIR124A-1HG	0	0.885752	1 Cone
D16ERTD472E	2.43055e-130	0.885301	1 Cone
FAM169A	0	0.88501	1 Cone
SAMD8	7.15601e-121	0.884832	1 Cone
CCNJ	2.61619e-17	0.883474	1 Cone
DNAJC5	1.48985e-191	0.883203	1 Cone
LIPO3	1.03045e-31	0.882858	1 Cone
A130014A01RIK	1.43136e-33	0.882724	1 Cone
A930009A15RIK	4.6026e-59	0.882479	1 Cone
NDUFB1-PS	2.98051e-94	0.881574	1 Cone
H4C3	1.90212e-48	0.881502	1 Cone
MAP6	2.82863e-171	0.881246	1 Cone
ARL5A	6.80854e-105	0.880746	1 Cone
GM32856	7.51487e-06	0.880552	1 Cone
CLN3	6.54147e-46	0.880031	1 Cone
ARNTL2	8.16266e-10	0.879796	1 Cone
TRAK1	6.20759e-140	0.879656	1 Cone
SLC25A42	5.14711e-42	0.879324	1 Cone
SLC25A37	1.44713e-38	0.879183	1 Cone
IKZF2	6.43108e-113	0.87837	1 Cone
DEK	3.01526e-148	0.877874	1 Cone
RTN2	5.94466e-26	0.877089	1 Cone
STAM	4.12612e-93	0.876702	1 Cone
GEMIN8	1.65799e-28	0.876646	1 Cone
TRAPPC9	6.62611e-191	0.876244	1 Cone
OSCP1	1.22342e-29	0.87592	1 Cone
KANSL1L	2.70609e-207	0.874381	1 Cone
PEX7	4.01088e-78	0.874339	1 Cone
FGD4	9.83592e-186	0.872828	1 Cone
TRUB1	7.33907e-29	0.872772	1 Cone
EMC4	6.01351e-92	0.872076	1 Cone
CETN2	2.28277e-70	0.87171	1 Cone
XXYLT1	2.03106e-53	0.871192	1 Cone
ZFP775	3.92329e-40	0.871013	1 Cone
AMER1	4.10395e-36	0.869765	1 Cone
STAT1	7.23052e-134	0.866856	1 Cone
0610009E02RIK	1.78637e-11	0.866073	1 Cone
STARD7	7.41369e-296	0.865669	1 Cone
AMZ2	8.68945e-107	0.865519	1 Cone
TMEM266	1.52851e-95	0.865215	1 Cone
PKM	3.56936e-222	0.864686	1 Cone
AKR1E1	9.56441e-73	0.864011	1 Cone
SESN2	1.16045e-13	0.863954	1 Cone
GALT	9.91947e-33	0.863937	1 Cone
RAVER2	1.56118e-107	0.862565	1 Cone
FAR1	1.429e-174	0.862253	1 Cone
R3HCC1L	6.48458e-106	0.861897	1 Cone
SEC22B	1.70349e-106	0.861284	1 Cone
GM12709	2.66633e-85	0.859956	1 Cone
GABRG3	8.08864e-214	0.859914	1 Cone
C130060C02RIK	1.52634e-13	0.855691	1 Cone
TMEM67	3.29592e-42	0.855539	1 Cone
DNM1L	1.49001e-170	0.855511	1 Cone
IFT80	1.18765e-100	0.854909	1 Cone
ALDOA	2.21656e-140	0.854685	1 Cone
CDKL2	6.61351e-39	0.854564	1 Cone
POMGNT1	9.59487e-68	0.853146	1 Cone
GHITM	2.93802e-128	0.852454	1 Cone
HSD17B7	7.72832e-06	0.852424	1 Cone
FAM45A	3.35754e-124	0.852229	1 Cone
MAGI2	4.859e-320	0.852154	1 Cone
FAM122A	2.50403e-59	0.85182	1 Cone
1700110K17RIK	8.95539e-19	0.849559	1 Cone
LRATD2	1.34588e-06	0.848726	1 Cone
CRPPA	9.96474e-92	0.847927	1 Cone
PHF21B	1.00275e-68	0.846454	1 Cone
AOPEP	4.25619e-126	0.84518	1 Cone
ZC3H12B	3.83954e-72	0.845162	1 Cone
RTN4IP1	2.47912e-18	0.844922	1 Cone
WASF3	3.32287e-194	0.844841	1 Cone
HR	2.63376e-56	0.844107	1 Cone
NDUFV1	9.11403e-101	0.843215	1 Cone
STX3	9.99393e-268	0.842067	1 Cone
ELOVL4	4.79062e-207	0.842004	1 Cone
COQ6	2.91269e-13	0.841263	1 Cone
UNC79	2.05393e-131	0.841009	1 Cone
TSGA10	1.52515e-62	0.840994	1 Cone
A930015D03RIK	1.90089e-135	0.840645	1 Cone
CD37	1.86989e-41	0.840578	1 Cone
PEX11A	1.35742e-28	0.840212	1 Cone
FOXP4	1.84676e-51	0.8376	1 Cone
GAS8	2.42074e-50	0.837073	1 Cone
LIG4	9.61673e-11	0.836724	1 Cone
ANAPC15	1.11673e-37	0.835155	1 Cone
E130308A19RIK	1.73942e-108	0.83499	1 Cone
ARL10	3.99834e-07	0.83371	1 Cone
MT-CO2	0	0.832504	1 Cone
PSD3	2.83076e-100	0.832426	1 Cone
SLC37A4	3.57931e-22	0.831736	1 Cone
UBE2H	7.17181e-168	0.831628	1 Cone
ASNS	7.06536e-22	0.831372	1 Cone
CNOT6	1.19549e-196	0.831351	1 Cone
SLC1A7	6.78079e-258	0.829996	1 Cone
DHX29	5.64143e-59	0.829542	1 Cone
ZFP438	1.45225e-54	0.828647	1 Cone
PLPP6	1.75155e-12	0.828398	1 Cone
FAM160A2	9.33009e-67	0.828236	1 Cone
CEP104	4.63223e-49	0.827943	1 Cone
1700028E10RIK	1.57039e-29	0.827464	1 Cone
CD46	2.28849e-40	0.82714	1 Cone
2810402E24RIK	5.21659e-26	0.827109	1 Cone
GNB5	0	0.825781	1 Cone
MIGA1	4.0132e-90	0.825585	1 Cone
YIF1B	4.57496e-67	0.824807	1 Cone
TYMS	4.18189e-18	0.824229	1 Cone
PRCP	5.7541e-20	0.82404	1 Cone
GM5617	1.2889e-41	0.823162	1 Cone
3830408C21RIK	2.67839e-20	0.822933	1 Cone
SMPD2	4.27187e-42	0.822909	1 Cone
WDR19	1.45551e-29	0.822806	1 Cone
MT-CYTB	0	0.822369	1 Cone
KBTBD4	9.75003e-24	0.820413	1 Cone
ATP5B	5.0392e-167	0.820004	1 Cone
HMGN1	1.01989e-167	0.81999	1 Cone
ATF4	4.5059e-95	0.819448	1 Cone
LRRC73	3.70529e-23	0.819155	1 Cone
GRINA	5.72531e-193	0.818713	1 Cone
SURF6	5.60894e-33	0.817605	1 Cone
ABCG4	7.92272e-50	0.817344	1 Cone
SLC25A32	8.48316e-31	0.817223	1 Cone
SLC18B1	2.20827e-26	0.815595	1 Cone
PEX14	2.29593e-82	0.814929	1 Cone
ZBTB34	1.69149e-15	0.814187	1 Cone
PTPN2	3.54002e-139	0.81389	1 Cone
COX5A	2.45378e-100	0.813731	1 Cone
AKAP1	2.53824e-62	0.812094	1 Cone
DECR1	1.02036e-21	0.811922	1 Cone
IGF2R	2.80787e-59	0.811146	1 Cone
CUL4A	4.29792e-110	0.810998	1 Cone
D630045J12RIK	9.01592e-63	0.809865	1 Cone
SYP	2.41125e-188	0.809054	1 Cone
RNF32	2.71709e-25	0.806573	1 Cone
NCOA4	6.8124e-48	0.805476	1 Cone
CCDC12	3.55007e-101	0.805169	1 Cone
PTPN3	1.39442e-14	0.804511	1 Cone
PPP2R2B	2.2830021661753e-310	0.80442	1 Cone
PACRG	0	0.802751	1 Cone
PTGIS	3.40951e-16	0.802361	1 Cone
MRPS10	1.03412e-52	0.80218	1 Cone
6030443J06RIK	8.29118e-19	0.80175	1 Cone
FKBP4	1.05024e-100	0.800175	1 Cone
SELENBP1	5.9974e-22	0.799569	1 Cone
NAP1L2	7.61878e-18	0.799233	1 Cone
PRPS1	1.10678e-45	0.797921	1 Cone
KMT5C	5.81488e-43	0.797719	1 Cone
ALG14	3.81473e-28	0.797694	1 Cone
ZFP971	1.2735e-17	0.796612	1 Cone
FAM189A1	4.13102e-132	0.796385	1 Cone
WDR54	1.30126e-18	0.79594	1 Cone
WDTC1	3.47704e-126	0.795543	1 Cone
DGKE	1.16031e-177	0.795352	1 Cone
NDUFS2	1.75548e-103	0.794984	1 Cone
MAST1	8.98101e-45	0.794843	1 Cone
NT5C3	9.92876e-74	0.794797	1 Cone
CSPP1	1.38738e-189	0.794734	1 Cone
ETFA	1.70236e-101	0.794066	1 Cone
NRDE2	2.23596e-43	0.793802	1 Cone
SCO1	1.75246e-09	0.79267	1 Cone
DDB1	7.79859e-130	0.791709	1 Cone
RUFY3	5.10511e-276	0.79168	1 Cone
ORAI1	3.43273e-31	0.7915	1 Cone
CDC34	2.45627e-42	0.789271	1 Cone
GPATCH8	4.44442e-215	0.787654	1 Cone
ZFP322A	7.46727e-69	0.784748	1 Cone
RNF43	0.0224823	0.78464	1 Cone
ESRRG	0	0.784492	1 Cone
2900093K20RIK	6.50122e-37	0.783533	1 Cone
CFAP410	3.56591e-17	0.782699	1 Cone
MORN2	8.25353e-29	0.782129	1 Cone
CERK	2.54208e-116	0.781542	1 Cone
ABHD4	4.68555e-32	0.781192	1 Cone
OGDHL	5.05272e-31	0.781049	1 Cone
BRMS1L	7.24376e-75	0.780825	1 Cone
MBNL2	3.92741e-263	0.780796	1 Cone
TCF20	1.50516e-149	0.780719	1 Cone
GM13778	0.00118957	0.779684	1 Cone
UROS	5.07384e-22	0.778465	1 Cone
MRPS11	5.09047e-52	0.777615	1 Cone
IRAK1BP1	1.01817e-54	0.777394	1 Cone
ERCC2	7.53968e-38	0.776983	1 Cone
ST13	7.34874e-143	0.776656	1 Cone
SDHAF1	1.19904e-65	0.775496	1 Cone
CHST12	1.56289e-08	0.775389	1 Cone
5031425E22RIK	3.02848e-128	0.775232	1 Cone
MED24	1.0953e-62	0.774886	1 Cone
ITGA6	1.00542e-76	0.773962	1 Cone
MTMR14	7.73449e-36	0.77376	1 Cone
PINX1	2.52213e-28	0.773387	1 Cone
ATP5J2	2.55384e-97	0.773192	1 Cone
PVR	7.05021e-21	0.772547	1 Cone
GM5165	1.58097e-54	0.771828	1 Cone
VAMP4	8.33831e-96	0.770908	1 Cone
DYRK3	0.000153436	0.770699	1 Cone
4932422M17RIK	9.38127e-11	0.770444	1 Cone
GPR137C	1.12232e-107	0.770093	1 Cone
SPHKAP	0	0.770079	1 Cone
ARXES1	6.00118e-45	0.768903	1 Cone
PHC1	2.05496e-36	0.767895	1 Cone
RBM11	3.29483e-12	0.767742	1 Cone
ATP8A2	0	0.767389	1 Cone
CDKL3	6.62756e-52	0.766602	1 Cone
KPNA3	1.96429e-136	0.765569	1 Cone
CAMK2B	6.59364e-132	0.765194	1 Cone
DPY30	2.81894e-92	0.765133	1 Cone
TMBIM6	1.5624e-143	0.76434	1 Cone
2310039H08RIK	7.76982e-36	0.764338	1 Cone
MAN2A2	7.65841e-168	0.764125	1 Cone
4930549G23RIK	5.75035e-44	0.764015	1 Cone
UBE2Q2	2.30692e-83	0.763959	1 Cone
ZXDC	2.17317e-49	0.763762	1 Cone
CROCC	5.31288e-131	0.763408	1 Cone
KYAT3	0.000493249	0.762044	1 Cone
IMPA1	1.02703e-72	0.761185	1 Cone
MEX3C	1.0504e-47	0.760934	1 Cone
TMEM260	9.29837e-86	0.759555	1 Cone
BZW2	2.11173e-160	0.759064	1 Cone
NUP210	1.34525e-23	0.759038	1 Cone
LHPP	8.74771e-13	0.757992	1 Cone
SETBP1	1.30001e-146	0.757754	1 Cone
CEP41	3.08127e-12	0.756866	1 Cone
LUZP1	3.60241e-100	0.756694	1 Cone
N4BP2	3.81745e-104	0.756573	1 Cone
VSTM2L	9.94426e-10	0.755544	1 Cone
SLC46A3	5.19328e-23	0.755255	1 Cone
MAP9	5.67085e-45	0.754681	1 Cone
PRKAR2A	7.09251e-105	0.753139	1 Cone
CLMN	1.34011e-07	0.752764	1 Cone
HMGB2	1.82945e-77	0.752409	1 Cone
GOLT1B	2.23914e-40	0.752314	1 Cone
FAM160B2	1.03899e-39	0.75081	1 Cone
MIPEP	5.14254e-45	0.750112	1 Cone
EGLN1	2.54761e-95	0.749749	1 Cone
FBXL19	2.06134e-23	0.749068	1 Cone
DDI2	2.5706e-102	0.74879	1 Cone
RANGAP1	4.91477e-80	0.74876	1 Cone
CHRAC1	1.15105e-63	0.748139	1 Cone
AGPAT3	0	0.747191	1 Cone
DNAJC17	1.28316e-47	0.746804	1 Cone
GPSM1	3.17899e-102	0.746775	1 Cone
PHYH	1.00986e-60	0.746709	1 Cone
JKAMP	4.95597e-87	0.745877	1 Cone
ANGEL1	1.22265e-13	0.7446	1 Cone
TRMT10A	3.06507e-29	0.744583	1 Cone
GET4	1.07303e-72	0.743878	1 Cone
BTBD10	1.16015e-116	0.743864	1 Cone
DNAJC9	2.48195e-49	0.743637	1 Cone
MT-CO3	1.34066e-304	0.743561	1 Cone
FBXO9	2.51151e-102	0.740617	1 Cone
PAFAH2	2.71828e-06	0.740257	1 Cone
SGPP2	7.14465e-69	0.739446	1 Cone
PPOX	1.78256e-22	0.739161	1 Cone
XPO6	1.08943e-80	0.738931	1 Cone
RHEB	1.16391e-104	0.738627	1 Cone
DNAL1	2.22677e-53	0.738575	1 Cone
TRAF3IP1	1.03607e-33	0.737629	1 Cone
1110002L01RIK	2.74467e-60	0.737257	1 Cone
2610020C07RIK	1.65791e-90	0.737086	1 Cone
GRCC10	2.7779e-59	0.736974	1 Cone
UFSP2	3.88747e-74	0.736329	1 Cone
GANC	4.58401e-47	0.735999	1 Cone
STK24	1.33819e-49	0.734508	1 Cone
ACBD4	1.92008e-30	0.734008	1 Cone
TDRD7	1.11185e-289	0.733264	1 Cone
ODC1	2.34416e-49	0.732938	1 Cone
MPI	7.25775e-09	0.732198	1 Cone
ATG13	2.03687e-75	0.732169	1 Cone
UACA	8.97508e-28	0.731824	1 Cone
RABIF	9.12222e-18	0.731682	1 Cone
TBC1D22A	1.06434e-53	0.731186	1 Cone
AU040320	1.0854e-88	0.731096	1 Cone
DAD1	4.70379e-75	0.730838	1 Cone
CCAR2	5.08359e-36	0.729896	1 Cone
D330023K18RIK	2.01388e-33	0.729733	1 Cone
PPP2R5D	8.64302e-42	0.729452	1 Cone
4632427E13RIK	2.64122e-145	0.728404	1 Cone
IFT74	3.3611e-95	0.727939	1 Cone
ZNHIT2	4.47201e-26	0.727432	1 Cone
AKR1B10	5.51625e-12	0.727066	1 Cone
GDAP1L1	3.59808e-24	0.726572	1 Cone
ELMOD3	5.82963e-20	0.725969	1 Cone
PIGP	6.54993e-65	0.724981	1 Cone
HNRNPH3	1.11132e-153	0.724602	1 Cone
MT-ND4	2.41854e-293	0.722919	1 Cone
MRPS28	6.94324e-72	0.722458	1 Cone
CEP126	1.40558e-75	0.722389	1 Cone
TRP53BP2	3.15244e-50	0.72188	1 Cone
MTMR1	5.31923e-101	0.721596	1 Cone
MT-ND2	6.83974e-242	0.721245	1 Cone
C1GALT1	1.14127e-23	0.721153	1 Cone
ZFYVE28	6.87956e-189	0.720696	1 Cone
NUP188	3.25831e-48	0.720218	1 Cone
CAMK2D	0	0.719251	1 Cone
1110051M20RIK	3.18817e-182	0.718184	1 Cone
AHCYL1	1.9291e-175	0.71785	1 Cone
RRAGA	2.60116e-81	0.717376	1 Cone
GMNN	0.000333778	0.717306	1 Cone
TCTEX1D2	3.59307e-41	0.716221	1 Cone
ZCCHC2	2.1783e-23	0.716151	1 Cone
KDM4C	0	0.716129	1 Cone
INO80C	5.01756e-14	0.715708	1 Cone
TRP53INP1	1.17395e-30	0.715008	1 Cone
TMEM186	2.37496e-25	0.714509	1 Cone
RALY	5.30798e-69	0.71434	1 Cone
PES1	3.66886e-32	0.713482	1 Cone
CEP19	4.996e-23	0.713416	1 Cone
PEG13	6.52973e-59	0.713244	1 Cone
TTC5	2.78816e-83	0.712259	1 Cone
RETREG2	2.9467e-73	0.712252	1 Cone
TMEM243	2.48818e-148	0.711839	1 Cone
RBM28	7.91598e-101	0.711595	1 Cone
KIF18A	6.58027e-09	0.711436	1 Cone
SFT2D3	5.12828e-46	0.711166	1 Cone
CHP1	4.65228e-56	0.711001	1 Cone
HYOU1	1.21035e-27	0.710888	1 Cone
SAXO2	1.11205e-17	0.710197	1 Cone
MRPL51	1.04063e-67	0.709515	1 Cone
OGT	1.26652e-158	0.708744	1 Cone
B4GAT1	1.66507e-41	0.706995	1 Cone
ADPRM	4.31016e-20	0.706883	1 Cone
CARF	4.46534e-51	0.705088	1 Cone
ASCC1	6.20567e-60	0.704948	1 Cone
HSP90AA1	6.57862e-162	0.704845	1 Cone
NDUFS8	7.85902e-63	0.704343	1 Cone
TNKS2	2.40208e-146	0.704247	1 Cone
MAD2L1BP	3.68542e-05	0.703904	1 Cone
CSNK1E	1.42332e-65	0.703635	1 Cone
DNPEP	6.14316e-50	0.703596	1 Cone
UBE2J1	5.19213e-77	0.703464	1 Cone
A130010J15RIK	6.9514e-06	0.703343	1 Cone
LZTFL1	5.10162e-100	0.702991	1 Cone
KLHL29	1.51859e-186	0.702414	1 Cone
ATP13A3	5.614e-117	0.701736	1 Cone
HAUS8	5.67557e-29	0.700117	1 Cone
UBAP1	4.48975e-62	0.700009	1 Cone
RPGRIP1L	7.48474e-34	0.699927	1 Cone
GM32509	1.54242e-121	0.699684	1 Cone
SNX13	3.74793e-93	0.699558	1 Cone
ZFP523	7.62368e-43	0.699448	1 Cone
VKORC1L1	1.12653e-59	0.699226	1 Cone
TMED8	2.12348e-27	0.698947	1 Cone
MRPL34	4.70924e-55	0.698878	1 Cone
3110021N24RIK	2.78807e-82	0.698054	1 Cone
ACAD8	2.04311e-41	0.69766	1 Cone
RSPH9	0.0285956	0.697594	1 Cone
GSTZ1	3.13534e-30	0.697163	1 Cone
ZBTB22	9.05523e-18	0.697093	1 Cone
CYCS	2.54122e-64	0.696484	1 Cone
USP13	5.31757e-31	0.695656	1 Cone
CREB3	8.90352e-40	0.695437	1 Cone
STK25	7.88146e-76	0.695076	1 Cone
ZSWIM1	1.34864e-08	0.694589	1 Cone
OVGP1	1.26802e-15	0.694418	1 Cone
CCNQ	8.73551e-52	0.693957	1 Cone
GM26981	5.61042e-16	0.693763	1 Cone
CHCHD6	4.48057e-57	0.693588	1 Cone
TNPO2	2.6511e-44	0.693048	1 Cone
MT-CO1	5.72785e-319	0.690743	1 Cone
DIPK2A	1.21826e-36	0.689935	1 Cone
FYCO1	9.42053e-212	0.689724	1 Cone
AACS	3.18873e-13	0.689656	1 Cone
AS3MT	8.31429e-51	0.689123	1 Cone
ATG16L1	1.20214e-84	0.687786	1 Cone
GAS6	7.27166e-157	0.687331	1 Cone
HSDL1	1.2394e-29	0.687181	1 Cone
CLEC16A	2.11074e-83	0.686549	1 Cone
DSCAML1	4.57661e-216	0.686278	1 Cone
2010320M18RIK	1.97305e-25	0.685824	1 Cone
MRPS35	5.1388e-50	0.684673	1 Cone
4833439L19RIK	2.81565e-67	0.684585	1 Cone
SOCS7	4.36302e-100	0.684471	1 Cone
IMMT	4.13785e-125	0.684268	1 Cone
DDB2	8.13341e-43	0.683694	1 Cone
HELQ	3.84982e-29	0.683596	1 Cone
WDR6	6.20438e-72	0.68298	1 Cone
DCUN1D2	1.55508e-74	0.681706	1 Cone
ZFAND1	1.15427e-26	0.681616	1 Cone
RABL3	2.26878e-22	0.681035	1 Cone
NOP16	4.73873e-24	0.68041	1 Cone
CBX3	1.07859e-99	0.67984	1 Cone
PIGT	1.98091e-57	0.679657	1 Cone
RAB43	8.46033e-62	0.678655	1 Cone
PPM1A	6.26731e-115	0.67858	1 Cone
KMT2A	6.3353e-185	0.678166	1 Cone
RBM18	6.08241e-57	0.67799	1 Cone
FAM199X	1.72661e-50	0.677909	1 Cone
ATP5J	2.07027e-80	0.677129	1 Cone
YES1	1.83734e-69	0.676982	1 Cone
LPCAT1	3.69634e-105	0.676793	1 Cone
PSMG2	1.84614e-61	0.676153	1 Cone
ZBTB44	1.37844e-66	0.675268	1 Cone
ZDHHC16	8.60262e-44	0.67466	1 Cone
PYCRL	1.48394e-28	0.674258	1 Cone
NHP2	3.4127e-31	0.673237	1 Cone
COX8A	1.1828e-94	0.67296	1 Cone
SRBD1	2.54305e-35	0.672524	1 Cone
H2AW	2.1805e-79	0.671528	1 Cone
4632404H12RIK	1.90753e-20	0.670898	1 Cone
COL4A3BP	2.9143e-148	0.670441	1 Cone
KDM4D	7.16107e-18	0.670244	1 Cone
MBD4	3.76082e-14	0.670175	1 Cone
TSPAN5	1.01863e-150	0.669795	1 Cone
CAPN7	2.62442e-92	0.669466	1 Cone
TMEM9	1.41979e-75	0.66924	1 Cone
TSEN34	1.01565e-64	0.668696	1 Cone
RBM20	1.37214e-65	0.668323	1 Cone
ING2	2.88646e-63	0.668096	1 Cone
ZFP647	0.00504073	0.667524	1 Cone
VRK3	4.54501e-51	0.667353	1 Cone
D3ERTD751E	4.37178e-52	0.666179	1 Cone
MCM8	9.22553e-07	0.665731	1 Cone
GNB2	2.33081e-69	0.664716	1 Cone
4931428F04RIK	2.48546e-15	0.66456	1 Cone
VASN	0.00788626	0.66439	1 Cone
HPRT	2.04033e-92	0.664199	1 Cone
ORMDL1	1.8625e-35	0.663962	1 Cone
GOLGB1	6.5013e-110	0.663936	1 Cone
MRTFA	7.99966e-73	0.663501	1 Cone
FBH1	1.60814e-41	0.662323	1 Cone
MYG1	5.19864e-41	0.662239	1 Cone
OSBPL8	1.25872e-133	0.662007	1 Cone
GRIPAP1	4.08135e-87	0.661868	1 Cone
DCAF8	2.40419e-113	0.66026	1 Cone
ACP2	1.13926e-39	0.660097	1 Cone
LARP4	2.497e-92	0.659231	1 Cone
TDRKH	9.63875e-41	0.659068	1 Cone
DHDH	2.50018e-40	0.659031	1 Cone
CFAP298	7.87742e-43	0.658975	1 Cone
GM41077	3.33607e-32	0.65796	1 Cone
TMED10	3.64885e-92	0.657752	1 Cone
FARP1	6.429e-74	0.656234	1 Cone
COX10	1.45993e-44	0.65435	1 Cone
GGCT	2.27539e-13	0.653333	1 Cone
MALT1	3.71127e-84	0.653331	1 Cone
GM26782	4.31675e-50	0.653133	1 Cone
MACROD2	3.22767e-166	0.652953	1 Cone
ADCY1	7.49008e-98	0.652666	1 Cone
MAP3K8	1.02913e-10	0.651728	1 Cone
SIRT1	1.97364e-70	0.651022	1 Cone
ZSCAN22	1.09684e-13	0.64905	1 Cone
SNX12	1.32053e-80	0.649008	1 Cone
ZC3H4	2.27152e-67	0.648948	1 Cone
NUCB2	5.86308e-68	0.648766	1 Cone
MRRF	1.45284e-23	0.64868	1 Cone
DTNB	6.2306e-104	0.647377	1 Cone
ZFP503	0.0103035	0.647366	1 Cone
9530077C05RIK	5.06961e-15	0.647293	1 Cone
CBX8	5.65004e-21	0.646912	1 Cone
TOP1MT	2.20344e-07	0.646513	1 Cone
PARP1	2.08789e-70	0.646357	1 Cone
ALG10B	5.29825e-52	0.645996	1 Cone
GM15513	4.90978e-29	0.645709	1 Cone
TIMM17A	4.40239e-72	0.645632	1 Cone
HDDC2	6.11072e-10	0.645339	1 Cone
TMSB15B1	4.49235e-20	0.644196	1 Cone
DDX5	1.50744e-277	0.64406	1 Cone
CFAP54	1.83933e-11	0.643934	1 Cone
2810403D21RIK	2.13128e-23	0.643901	1 Cone
MRPL19	5.66025e-40	0.643733	1 Cone
RNF185	1.15825e-47	0.643465	1 Cone
ESCO1	2.10406e-94	0.643354	1 Cone
DUS4L	1.84923e-23	0.642678	1 Cone
SNTB2	1.572e-174	0.642568	1 Cone
CAB39L	4.97577e-84	0.642283	1 Cone
POLR1A	1.29113e-24	0.642241	1 Cone
CYP2U1	1.54136e-11	0.641691	1 Cone
TRAPPC11	6.97422e-61	0.64146	1 Cone
SDHAF4	2.7397e-66	0.641095	1 Cone
SYAP1	1.57684e-62	0.640076	1 Cone
TMEM116	4.40225e-17	0.639924	1 Cone
PANX2	0.0164412	0.639622	1 Cone
MTIF2	4.42794e-84	0.639155	1 Cone
RGMB	2.46311e-23	0.638875	1 Cone
RDH11	8.32636e-32	0.638294	1 Cone
DCUN1D3	2.09289e-41	0.638111	1 Cone
PHYHD1	3.55454e-35	0.638109	1 Cone
POP7	1.04504e-43	0.638032	1 Cone
BRAT1	5.91093e-13	0.637366	1 Cone
MRPL14	1.07102e-58	0.637221	1 Cone
SVOP	2.41821e-68	0.636515	1 Cone
GLCCI1	1.81584e-141	0.636446	1 Cone
ADNP	3.23913e-120	0.636297	1 Cone
PRMT7	2.31027e-51	0.635553	1 Cone
DUS1L	2.21986e-15	0.634626	1 Cone
DCLK1	1.62878e-43	0.634563	1 Cone
TMEM218	1.93584e-36	0.634283	1 Cone
PPTC7	4.57058e-56	0.633799	1 Cone
AP3B2	1.66392e-58	0.633514	1 Cone
TMEM170B	3.36021e-62	0.63324	1 Cone
FEN1	9.67712e-21	0.631749	1 Cone
TRIM67	3.62955e-09	0.631473	1 Cone
OTUD4	3.1141e-101	0.631407	1 Cone
EDC4	5.21898e-34	0.631384	1 Cone
HCN1	0	0.631352	1 Cone
KBTBD3	6.33355e-35	0.630856	1 Cone
CDKL5	9.4415e-115	0.629911	1 Cone
FOXO1	2.98275e-40	0.629865	1 Cone
8030462N17RIK	4.60284e-120	0.629353	1 Cone
TARBP2	5.21916e-26	0.62819	1 Cone
ZFP329	1.99801e-76	0.627881	1 Cone
GM17021	2.8941e-20	0.627878	1 Cone
GLP2R	2.30083e-109	0.627236	1 Cone
SNHG9	3.56138e-27	0.626883	1 Cone
PCCB	7.42536e-33	0.626857	1 Cone
HMGA1	1.70388e-13	0.626607	1 Cone
TRAM1	4.23543e-52	0.626225	1 Cone
ZZZ3	6.88346e-106	0.625787	1 Cone
4933408B17RIK	8.52823e-16	0.625536	1 Cone
ACKR1	1.65332e-101	0.624998	1 Cone
PTP4A2	2.26105e-103	0.624379	1 Cone
WDR35	1.19721e-32	0.624283	1 Cone
CDIPT	1.61252e-55	0.623796	1 Cone
TMEM203	1.12452e-18	0.623541	1 Cone
ZBTB48	0.000133766	0.623241	1 Cone
MTHFSD	2.06646e-29	0.623033	1 Cone
SAP30L	5.83125e-47	0.623026	1 Cone
TM9SF3	1.17798e-78	0.622461	1 Cone
ANAPC13	2.21217e-49	0.621923	1 Cone
GM6712	3.7901e-33	0.621853	1 Cone
LTA4H	6.48505e-51	0.61985	1 Cone
GFM2	1.83094e-53	0.619035	1 Cone
CKB	2.46328e-119	0.618864	1 Cone
ALAS2	6.12065e-15	0.618298	1 Cone
A530072M11RIK	0.000503067	0.618241	1 Cone
PMM1	2.70456e-73	0.618041	1 Cone
RFX1	4.59632e-33	0.61779	1 Cone
SETDB2	1.77087e-22	0.616486	1 Cone
2610037D02RIK	2.97375e-66	0.615929	1 Cone
CCT3	2.69088e-69	0.615562	1 Cone
RBMX	1.15882e-68	0.614897	1 Cone
SKIV2L	6.71932e-28	0.614879	1 Cone
GM26549	2.15331e-19	0.614752	1 Cone
ZNRD1	2.68245e-43	0.613834	1 Cone
TMSB10	9.75981e-127	0.613749	1 Cone
BNIP2	1.08706e-73	0.613501	1 Cone
NDUFA9	1.58466e-60	0.612976	1 Cone
ZFP446	1.73903e-16	0.61287	1 Cone
AZIN1	2.68318e-87	0.612529	1 Cone
SLC37A3	2.32302e-29	0.612404	1 Cone
TTBK2	2.1749e-25	0.611751	1 Cone
ATP6V0E2	1.41256e-60	0.611711	1 Cone
LRRC1	3.30939e-71	0.610887	1 Cone
LCMT1	6.11558e-48	0.610406	1 Cone
DTWD2	2.31167e-08	0.610364	1 Cone
UBXN8	5.08584e-20	0.609814	1 Cone
MCFD2	1.53975e-39	0.609706	1 Cone
GM26910	3.76039e-16	0.609634	1 Cone
ANK	1.00171e-59	0.608765	1 Cone
CXXC4	3.5536e-63	0.607996	1 Cone
RUNDC1	7.98169e-18	0.607798	1 Cone
MAPKAP1	1.48809e-88	0.607696	1 Cone
2610306M01RIK	1.72175e-14	0.607357	1 Cone
PADI2	4.70568e-30	0.607356	1 Cone
CFAP36	1.89765e-74	0.606998	1 Cone
PCBP4	7.59706e-118	0.606991	1 Cone
NUDT18	1.63132e-23	0.60694	1 Cone
SLC4A8	7.30066e-44	0.606842	1 Cone
C1QTNF4	2.01544e-34	0.606563	1 Cone
PRPF19	3.73851e-57	0.60567	1 Cone
SUDS3	2.54154e-60	0.605509	1 Cone
VASH1	6.91463e-12	0.605452	1 Cone
2900052L18RIK	5.61683e-28	0.604953	1 Cone
THAP11	6.01882e-28	0.604219	1 Cone
RHBDD1	3.01111e-24	0.604216	1 Cone
ZBTB6	1.15878e-30	0.603974	1 Cone
DRG1	9.9191e-86	0.603842	1 Cone
ARHGAP10	1.9381e-271	0.603454	1 Cone
ACVR2B	1.15671e-54	0.603276	1 Cone
H2AZ2	3.88963e-78	0.60285	1 Cone
GAS2L1	2.99265e-12	0.602845	1 Cone
PHF24	3.50922e-07	0.602805	1 Cone
PRUNE1	3.67652e-19	0.601834	1 Cone
UQCRQ	4.88159e-55	0.601803	1 Cone
FOXO3	3.14565e-71	0.601419	1 Cone
RSRP1	1.54488e-187	0.601052	1 Cone
NFYC	6.05011e-67	0.600832	1 Cone
AAR2	2.31215e-28	0.600479	1 Cone
VMP1	1.70629e-79	0.600418	1 Cone
MINAR2	3.61063e-72	0.600384	1 Cone
THADA	5.34584e-81	0.600208	1 Cone
DHX32	4.75771e-31	0.600192	1 Cone
YAF2	2.03488e-98	0.600065	1 Cone
RNPC3	6.06767e-125	0.599892	1 Cone
LRRC24	2.14038e-40	0.599717	1 Cone
TRAFD1	3.18155e-118	0.599526	1 Cone
PTTG1	5.01177e-50	0.598561	1 Cone
CABIN1	7.06972e-71	0.598397	1 Cone
KANSL3	3.00428e-63	0.59804	1 Cone
DDX28	0.000291556	0.597825	1 Cone
CYB5D2	9.83533e-25	0.597755	1 Cone
RAB28	5.88753e-172	0.596927	1 Cone
CXXC5	1.76129e-57	0.596923	1 Cone
APLF	3.77606e-05	0.596837	1 Cone
ANAPC10	2.63499e-61	0.596186	1 Cone
MRPS23	1.79721e-31	0.596003	1 Cone
FAAP20	4.41717e-18	0.595828	1 Cone
QRICH1	1.93419e-72	0.595611	1 Cone
NDRG3	1.41573e-214	0.595494	1 Cone
JRKL	6.87132e-32	0.594653	1 Cone
TMEM18	1.73775e-12	0.593752	1 Cone
PDK3	8.84055e-38	0.593474	1 Cone
GM16093	4.34728e-25	0.593426	1 Cone
IVD	2.29826e-73	0.593408	1 Cone
BC031181	1.50448e-63	0.592768	1 Cone
PCBP2	1.06507e-154	0.592641	1 Cone
CLCN4	2.40732e-71	0.592423	1 Cone
DENND2A	1.34874e-27	0.592384	1 Cone
YIF1A	2.14197e-35	0.591891	1 Cone
RP1	0	0.591423	1 Cone
FMNL2	1.28721e-33	0.591224	1 Cone
CUL3	1.51658e-175	0.591058	1 Cone
SCCPDH	4.59635e-32	0.591023	1 Cone
POMC	0.0049013	0.590727	1 Cone
ESS2	4.09079e-17	0.590601	1 Cone
AMBRA1	8.05731e-98	0.590376	1 Cone
D5ERTD579E	1.30177e-85	0.590293	1 Cone
SPRYD7	1.43049e-25	0.589247	1 Cone
FBXL12	1.93192e-46	0.589217	1 Cone
RARS2	3.73687e-57	0.589203	1 Cone
AKT3	1.38549e-132	0.5892	1 Cone
BC002059	1.70769e-54	0.588838	1 Cone
LMOD1	8.82005e-12	0.588789	1 Cone
CACYBP	1.25398e-63	0.588558	1 Cone
CEP162	1.36851e-50	0.588163	1 Cone
MPLKIP	3.11657e-45	0.588075	1 Cone
QDPR	6.20553e-52	0.587897	1 Cone
MAML3	1.86798e-57	0.587686	1 Cone
HEXDC	4.30523e-47	0.587453	1 Cone
CIPC	1.04226e-49	0.58636	1 Cone
ZFP719	3.63665e-22	0.586179	1 Cone
NADK2	3.36115e-137	0.58555	1 Cone
KCNAB2	1.62357e-67	0.584401	1 Cone
WBP1	5.38158e-34	0.584311	1 Cone
ABHD5	2.74337e-27	0.583538	1 Cone
SMS	4.52365e-74	0.58167	1 Cone
CAMKMT	2.76184e-50	0.58114	1 Cone
RNF11	1.12532e-71	0.580985	1 Cone
ZFP946	9.12729e-32	0.58094	1 Cone
RSL1D1	4.08862e-71	0.5807	1 Cone
AGFG2	6.55494e-09	0.580135	1 Cone
GGNBP2	6.39802e-72	0.579743	1 Cone
PEX5L	0	0.579549	1 Cone
TTI1	1.13409e-21	0.579128	1 Cone
GATAD2A	2.07593e-53	0.57875	1 Cone
TMCO3	7.29473e-42	0.578747	1 Cone
ABCF2	5.12881e-35	0.578477	1 Cone
PIP5K1A	2.32036e-64	0.578346	1 Cone
PCYT1B	4.28185e-17	0.578322	1 Cone
PTAR1	1.3446e-58	0.578128	1 Cone
PSMC1	1.52345e-46	0.578126	1 Cone
RPTOR	9.25922e-70	0.577657	1 Cone
SLC25A28	5.59162e-43	0.577639	1 Cone
2810013P06RIK	3.27865e-58	0.577085	1 Cone
ACAD10	7.59131e-19	0.576896	1 Cone
PDE12	8.48974e-15	0.576198	1 Cone
ANKRD13B	0.00022529	0.575552	1 Cone
MPV17L2	1.2714e-25	0.575544	1 Cone
MRPL20	5.03058e-53	0.575482	1 Cone
EIF1AD	7.75701e-37	0.575219	1 Cone
GM49602	2.43678e-24	0.574451	1 Cone
ALDH1B1	0.000268996	0.57445	1 Cone
CNKSR3	1.02078e-12	0.573432	1 Cone
CREBZF	6.12389e-89	0.572848	1 Cone
PACS1	4.94346e-48	0.572547	1 Cone
ZFP563	6.80737e-30	0.572051	1 Cone
GM27003	4.03726e-18	0.571948	1 Cone
MRPL49	6.81345e-32	0.571887	1 Cone
LACTB	3.56206e-37	0.571723	1 Cone
GM15577	3.26168e-24	0.571544	1 Cone
RFNG	5.97594e-26	0.571454	1 Cone
ATP1A3	2.95838e-187	0.570296	1 Cone
RPF2	7.74061e-35	0.570076	1 Cone
ZFAND3	7.5205e-69	0.569929	1 Cone
CFAP97	3.52736e-62	0.569548	1 Cone
VMAC	1.85627e-08	0.569119	1 Cone
PRICKLE1	9.63972e-96	0.568751	1 Cone
MYEF2	3.55989e-91	0.568719	1 Cone
NAT10	7.82984e-23	0.568392	1 Cone
WDR20	6.77194e-113	0.568176	1 Cone
2310009A05RIK	2.65438e-37	0.56816	1 Cone
RABGGTB	7.06591e-43	0.567859	1 Cone
NBR1	2.8193e-75	0.566819	1 Cone
ZFP385A	5.23102e-106	0.566673	1 Cone
LIG1	1.23901e-17	0.566194	1 Cone
ABCF1	3.8469e-66	0.565688	1 Cone
GM15860	8.99707e-14	0.565439	1 Cone
WDR77	1.11359e-20	0.565383	1 Cone
PLCH2	2.51128e-88	0.565278	1 Cone
TAF12	1.21919e-39	0.565248	1 Cone
SPRYD4	0.019628	0.565191	1 Cone
CDH4	3.22421e-48	0.565005	1 Cone
ARMC1	5.45864e-71	0.56457	1 Cone
4732440D04RIK	5.50078e-25	0.564541	1 Cone
ZBED4	1.97556e-23	0.564392	1 Cone
SON	1.11323e-213	0.564349	1 Cone
NDUFS1	1.14315e-73	0.563686	1 Cone
WRAP53	9.4258e-10	0.56354	1 Cone
CDC123	3.02418e-72	0.563456	1 Cone
MFSD8	4.346e-21	0.563217	1 Cone
GTF2IRD1	2.4662e-85	0.562812	1 Cone
PRKRIP1	1.33133e-35	0.56209	1 Cone
CCT7	1.21782e-60	0.562006	1 Cone
PATZ1	2.31632e-49	0.561465	1 Cone
PKD2	3.17515e-33	0.560907	1 Cone
2900076A07RIK	5.02717e-33	0.560485	1 Cone
ALG3	1.78212e-12	0.560091	1 Cone
KIF22	1.03386e-21	0.559566	1 Cone
USP31	1.49351e-37	0.559449	1 Cone
MAPK9	6.97399e-77	0.558785	1 Cone
SRPK2	2.59727e-133	0.558314	1 Cone
GSPT1	1.0657e-84	0.558095	1 Cone
HYPK	3.8477e-59	0.557795	1 Cone
PPP1CC	5.05832e-105	0.557508	1 Cone
AP5M1	1.31093e-40	0.557463	1 Cone
8430429K09RIK	2.90894e-16	0.557249	1 Cone
HLTF	1.72158e-71	0.556991	1 Cone
MTA2	1.58238e-41	0.556388	1 Cone
ZFAND6	1.46928e-111	0.555958	1 Cone
SPTLC2	1.18879e-51	0.555385	1 Cone
POC5	2.19083e-42	0.555294	1 Cone
SLC35B1	2.71442e-46	0.554914	1 Cone
KRT10	5.92974e-27	0.554418	1 Cone
YOD1	3.88699e-30	0.554405	1 Cone
CLUAP1	1.00335e-47	0.554354	1 Cone
STX2	3.64517e-15	0.553485	1 Cone
TECPR1	2.80805e-68	0.553447	1 Cone
GM11613	1.07072e-06	0.5532	1 Cone
B930095G15RIK	1.91e-13	0.553142	1 Cone
TMSB15B2	7.93486e-29	0.552706	1 Cone
USP33	9.80326e-134	0.552658	1 Cone
ZFP607A	0.0492431	0.551213	1 Cone
TMEM158	0.019057	0.551136	1 Cone
FNIP2	3.62359e-96	0.550847	1 Cone
MRPL11	4.29429e-49	0.550697	1 Cone
JUP	7.24243e-09	0.55028	1 Cone
NR6A1	7.70434e-134	0.550012	1 Cone
INTS4	2.94203e-43	0.549672	1 Cone
MAP3K5	8.2263e-88	0.549219	1 Cone
ANKIB1	3.68957e-57	0.548432	1 Cone
DPH6	9.75763e-60	0.548116	1 Cone
TCTN3	1.84196e-10	0.547826	1 Cone
FKBP5	1.23244e-24	0.547809	1 Cone
AIP	3.01143e-48	0.547804	1 Cone
XPNPEP3	4.58512e-28	0.546979	1 Cone
GALNT4	7.15453e-09	0.546646	1 Cone
YIPF3	4.78897e-38	0.546571	1 Cone
GCSH	1.09741e-31	0.54619	1 Cone
DDX39B	1.53887e-66	0.544924	1 Cone
TTLL4	3.25982e-28	0.544668	1 Cone
RPAIN	3.20205e-30	0.544299	1 Cone
ADAMTSL4	0.0010199	0.54401	1 Cone
SEC14L5	0.000136572	0.543487	1 Cone
GSR	1.50298e-27	0.543301	1 Cone
PPP3CC	1.8152e-183	0.542757	1 Cone
HADHB	3.5735e-60	0.542538	1 Cone
JMJD7	8.04472e-05	0.542345	1 Cone
ANKRD54	7.68756e-14	0.542333	1 Cone
DHRS7B	1.80952e-34	0.542242	1 Cone
CR1L	6.01576e-21	0.542153	1 Cone
PLA2G7	3.19654e-123	0.541695	1 Cone
POR	2.52684e-43	0.541519	1 Cone
PTPN23	4.60638e-29	0.54074	1 Cone
TET2	6.3193e-77	0.540296	1 Cone
PRRC2A	1.72509e-61	0.540136	1 Cone
ARFIP2	6.88765e-34	0.540121	1 Cone
AI597479	1.80466e-25	0.539946	1 Cone
TRNAU1AP	2.64455e-52	0.539731	1 Cone
BAZ2B	2.23384e-201	0.538469	1 Cone
NR4A1	5.42704e-41	0.537061	1 Cone
DDRGK1	4.15372e-54	0.537053	1 Cone
ZBED3	2.85539e-27	0.536955	1 Cone
PARP9	9.31771e-12	0.536896	1 Cone
GAR1	2.23702e-15	0.536661	1 Cone
EIF3E	6.56676e-62	0.53662	1 Cone
NDUFA8	1.41938e-45	0.536543	1 Cone
UBXN7	6.8764e-70	0.536315	1 Cone
MAPK11	0.00509811	0.535987	1 Cone
FAM168B	8.07412e-83	0.535038	1 Cone
PEF1	9.55139e-28	0.534944	1 Cone
SGF29	7.35306e-26	0.534586	1 Cone
BTG2	1.5033e-187	0.534532	1 Cone
PRMT5	1.0544e-28	0.534068	1 Cone
DESI1	9.46477e-79	0.533832	1 Cone
CCDC59	9.52624e-63	0.533742	1 Cone
BBS4	4.58774e-65	0.533297	1 Cone
ATRIP	7.03396e-27	0.532723	1 Cone
SDC4	1.55059e-43	0.532217	1 Cone
JMJD8	1.4007e-18	0.531823	1 Cone
SNX11	7.52828e-17	0.53163	1 Cone
SLC26A8	0.000654524	0.531522	1 Cone
THOC5	8.83283e-49	0.531303	1 Cone
SUN1	6.49275e-54	0.530374	1 Cone
ZCCHC17	5.29767e-47	0.530113	1 Cone
SH3GLB1	1.2616e-118	0.530103	1 Cone
9530062K07RIK	0.000449553	0.529938	1 Cone
RNF19A	3.45695e-67	0.529918	1 Cone
TEAD1	3.58215e-61	0.529728	1 Cone
WDR13	1.54388e-19	0.529687	1 Cone
NOP58	1.74549e-46	0.529454	1 Cone
GM13402	3.54083e-06	0.529452	1 Cone
DMAC2L	6.69892e-25	0.528156	1 Cone
ATP5O	1.18597e-44	0.527883	1 Cone
NDUFAF3	5.65551e-37	0.527877	1 Cone
KDM5B	3.22778e-136	0.527458	1 Cone
HTATSF1	1.85576e-47	0.526721	1 Cone
IPO4	1.46776e-23	0.526481	1 Cone
GMCL1	3.22257e-52	0.525982	1 Cone
TRP53BP1	9.77762e-60	0.525718	1 Cone
CCT6A	1.04263e-59	0.525305	1 Cone
ZKSCAN2	9.33399e-47	0.525266	1 Cone
CAMSAP1	4.08091e-116	0.525206	1 Cone
ELAC1	1.39973e-29	0.525053	1 Cone
GM44899	1.05672e-22	0.525033	1 Cone
SLC35G2	8.00052e-23	0.524928	1 Cone
[truncated: 46,039 more rows]
