# Supplementary material for: Enhanced M2 Polarization of Retinal Microglia in Streptozotocin-Induced Diabetic Mice upon Autoimmune Stimulation
Source: Biomedicines. 2025 Aug 22;13(9):2049. doi: 10.3390/biomedicines13092049 (PMC12467324; doi:10.3390/biomedicines13092049)
Supplement: Supplementary file 1 [file biomedicines-13-02049-s001.zip › Supplementary File S2 A list of characteristic genes in samples.xlsx]

## Sheet: 3 groups Heatmap.deg
Genes	p-values	Log2fc	Group
EIF2S3Y	0	inf	WT
UTY	0	12.3536	WT
KDM5D	0	10.1319	WT
DDX3Y	0	5.96617	WT
OPN1SW	0	1.8142	WT
CAMKV	2.28556e-112	1.71529	WT
SLC6A9	2.03203e-62	1.71239	WT
SNHG11	7.46441e-150	1.61603	WT
TMEM191C	5.45746e-129	1.34326	WT
GM49179	3.21635e-58	1.34174	WT
DALRD3	9.33252e-282	1.31224	WT
D130017N08RIK	7.67602e-82	1.30513	WT
KIF22	1.64078e-124	1.25102	WT
DUSP15	7.29375e-68	1.223	WT
CPT1C	5.17141e-201	1.20973	WT
RING1	2.40072e-224	1.1956	WT
NRG1	1.09605e-21	1.19542	WT
TMEM59L	3.54418e-244	1.17325	WT
SYCP3	1.14605e-56	1.17163	WT
RPUSD1	2.67368e-114	1.15792	WT
LENG9	1.58409e-124	1.15453	WT
SNHG9	9.66093e-120	1.10575	WT
GPR162	8.24635e-228	1.10229	WT
ASIC3	1.44752e-224	1.0994	WT
PPM1J	8.47516e-71	1.09627	WT
LRRC51	6.20629e-110	1.09319	WT
SCN1A	1.07614e-29	1.0915	WT
PGC	5.41103e-62	1.08499	WT
GNGT2	2.46486e-184	1.08194	WT
GNAT2	1.84956e-137	1.05579	WT
KCNE2	5.08699e-96	1.04259	WT
PTPRF	1.13642e-39	1.03887	WT
KCNG4	3.00761e-47	1.03091	WT
ATP5K	6.5147e-320	1.03028	WT
GULO	4.73887e-36	1.01819	WT
SLC39A3	1.0142e-105	1.00127	WT
FOXP2	1.3983e-67	2.06906	STZ_EAU
GLIS3	2.72888e-55	1.66861	STZ_EAU
GM6999	1.80223e-56	1.56624	STZ_EAU
PDZRN3	8.58364e-48	1.54704	STZ_EAU
TAFA4	2.50555e-56	1.49716	STZ_EAU
GM17167	1.85093e-163	1.48718	STZ_EAU
GLDC	1.91514e-56	1.42271	STZ_EAU
COL9A1	2.11334e-54	1.41101	STZ_EAU
FOLH1	4.13256e-49	1.39143	STZ_EAU
SNTB1	9.25626e-56	1.37446	STZ_EAU
RMST	3.0815e-56	1.33887	STZ_EAU
ATP1A2	7.38427e-51	1.33836	STZ_EAU
SORCS1	1.54391e-78	1.32475	STZ_EAU
GM28905	2.68338e-68	1.32209	STZ_EAU
ADAMTS18	2.01947e-43	1.3182	STZ_EAU
TCF7L1	2.64546e-51	1.30756	STZ_EAU
ARHGAP42	2.08928e-54	1.29479	STZ_EAU
ACSS3	4.6548e-48	1.29467	STZ_EAU
LYPD6	7.37196e-43	1.26248	STZ_EAU
GLI3	1.69713e-42	1.24568	STZ_EAU
FRMPD4	4.38387e-47	1.24568	STZ_EAU
ADAMTSL1	8.98571e-104	1.23614	STZ_EAU
PLCE1	1.21098e-52	1.23403	STZ_EAU
GM4876	1.50945e-52	1.22419	STZ_EAU
PARD3B	1.04678e-64	1.22037	STZ_EAU
S1PR3	5.12502e-44	1.21831	STZ_EAU
ALDH1A1	1.39269e-39	1.21067	STZ_EAU
2210408F21RIK	1.79731e-43	1.18457	STZ_EAU
DACH2	3.42679e-37	1.18313	STZ_EAU
RGS6	5.60067e-54	1.18061	STZ_EAU
MEGF10	1.5729e-42	1.17375	STZ_EAU
ARHGAP6	1.89486e-39	1.17328	STZ_EAU
PDE10A	8.47638e-243	1.1706	STZ_EAU
TRPM3	6.14642e-104	1.1622	STZ_EAU
TOX3	1.50142e-59	1.16136	STZ_EAU
IL1RAPL1	3.57534e-68	1.16038	STZ_EAU
SEMA5A	1.02004e-55	1.15874	STZ_EAU
GM13832	9.53404e-46	1.1492	STZ_EAU
CADPS2	5.9963e-73	1.14825	STZ_EAU
SELENBP1	1.83461e-46	1.14739	STZ_EAU
GSTM1	3.13531e-31	1.14228	STZ_EAU
BC055402	9.10563e-34	1.14058	STZ_EAU
ABCA6	4.38598e-26	1.13967	STZ_EAU
CIT	2.30811e-58	1.13834	STZ_EAU
PLEKHG1	1.93398e-85	1.12836	STZ_EAU
DPYD	4.05925e-46	1.12716	STZ_EAU
GM48742	5.22171e-43	1.12386	STZ_EAU
SUGCT	5.00936e-74	1.11677	STZ_EAU
PDE7B	3.19379e-235	1.11249	STZ_EAU
SPON1	4.52941e-54	1.10918	STZ_EAU
PREX2	1.26286e-49	1.10696	STZ_EAU
PTPN13	8.6506e-85	1.1029	STZ_EAU
ABCA8A	8.78139e-46	1.09712	STZ_EAU
FSTL1	7.83156e-39	1.09513	STZ_EAU
ZBTB16	1.191e-47	1.09314	STZ_EAU
ST6GALNAC3	1.3655e-37	1.0896	STZ_EAU
FGFR1	2.48671e-41	1.08094	STZ_EAU
UNC5C	1.25706e-49	1.08075	STZ_EAU
GM41836	9.54138e-45	1.07856	STZ_EAU
COL18A1	1.81022e-36	1.0767	STZ_EAU
NOS1AP	6.02732e-38	1.07585	STZ_EAU
ILDR2	1.48724e-43	1.07298	STZ_EAU
ABCA8B	6.43132e-48	1.05876	STZ_EAU
CHRDL1	2.80099e-38	1.0581	STZ_EAU
CFAP54	3.84088e-43	1.0553	STZ_EAU
PDE3A	2.53338e-102	1.05482	STZ_EAU
UTP14B	1.86323e-63	1.05421	STZ_EAU
UST	3.42437e-45	1.04842	STZ_EAU
ROR1	1.16326e-56	1.04526	STZ_EAU
TAF13	5.32407e-17	1.04516	STZ_EAU
MIR100HG	6.86736e-55	1.03347	STZ_EAU
FLRT2	2.79295e-40	1.03024	STZ_EAU
SHISA9	3.84586e-69	1.02717	STZ_EAU
TIMP3	1.82122e-34	1.02596	STZ_EAU
GREB1	2.88112e-41	1.01705	STZ_EAU
FLT1	5.12342e-50	1.00848	STZ_EAU
ATP2B4	3.42708e-38	1.0062	STZ_EAU
ST8SIA2	6.37438e-35	1.00373	STZ_EAU
EGFR	1.31417e-33	1.00075	STZ_EAU
GM5087	6.44925e-30	1.00003	STZ_EAU
CCL5	4.09283e-180	7.3353	WT_EAU
H2-EB1	4.51456e-221	5.83658	WT_EAU
H2-Q7	0	5.74206	WT_EAU
H2-AA	4.15028e-234	5.59468	WT_EAU
H2-AB1	5.06159e-225	5.51765	WT_EAU
CD74	2.01265e-280	5.05214	WT_EAU
AW112010	3.27715e-136	4.72709	WT_EAU
CD52	8.08699e-206	4.42409	WT_EAU
EPSTI1	6.51962e-151	4.40567	WT_EAU
LYZ2	1.26331e-230	4.02688	WT_EAU
SYK	2.38307e-142	3.76848	WT_EAU
H2-Q6	1.40073e-291	3.68573	WT_EAU
NLRC5	1.17914e-199	3.61954	WT_EAU
IFI30	1.90377e-137	3.60881	WT_EAU
BCL2A1B	9.20671e-140	3.59461	WT_EAU
RAC2	6.38416e-137	3.46379	WT_EAU
IFI27L2A	4.34949e-121	3.38331	WT_EAU
FABP5	4.83883e-49	3.36606	WT_EAU
B2M	1.55159e-292	3.31933	WT_EAU
AIF1	3.27164e-140	3.30447	WT_EAU
LCP1	1.65449e-146	3.1913	WT_EAU
CD86	4.7969e-130	3.1534	WT_EAU
PTPRC	5.27488e-147	3.12859	WT_EAU
PSMB9	8.41023e-176	3.07459	WT_EAU
PSMB8	6.10568e-162	3.00043	WT_EAU
SYNGR2	1.99639e-120	2.98652	WT_EAU
LGALS3BP	2.31309e-116	2.97145	WT_EAU
FYB	7.68197e-113	2.95376	WT_EAU
BIRC3	6.08424e-134	2.91992	WT_EAU
PTK2B	7.80491e-113	2.89263	WT_EAU
SPI1	5.71887e-134	2.87625	WT_EAU
TYROBP	8.60453e-191	2.87083	WT_EAU
TAP1	7.10841e-162	2.86536	WT_EAU
TENT5C	2.61486e-108	2.83786	WT_EAU
H2-K1	0	2.8377	WT_EAU
DOCK2	1.98811e-148	2.82156	WT_EAU
IRF8	2.58815e-143	2.76709	WT_EAU
FCER1G	6.68972e-143	2.73052	WT_EAU
SRGN	2.9575e-139	2.71095	WT_EAU
NCF1	1.08698e-128	2.69575	WT_EAU
ABRACL	1.79849e-104	2.67301	WT_EAU
4930419G24RIK	2.31845e-157	2.66709	WT_EAU
PTPN6	2.98529e-122	2.65929	WT_EAU
H2-D1	1.13067e-306	2.65218	WT_EAU
LRRK1	1.77502e-117	2.63634	WT_EAU
CORO1A	7.28234e-126	2.63588	WT_EAU
C1QA	6.75239e-162	2.60336	WT_EAU
CTSS	3.04795e-240	2.5516	WT_EAU
PTPN18	1.36568e-129	2.54924	WT_EAU
BAZ1A	8.45294e-113	2.51194	WT_EAU
RELB	3.37863e-86	2.51116	WT_EAU
C1QB	1.91695e-149	2.49541	WT_EAU
CRYAA	2.72785e-150	2.46653	WT_EAU
RUNX1	3.87706e-125	2.4495	WT_EAU
IL10RA	3.28519e-129	2.44405	WT_EAU
ITGA4	5.38272e-78	2.43421	WT_EAU
CYBA	8.80662e-123	2.42605	WT_EAU
APOBEC3	1.30844e-109	2.40532	WT_EAU
APOBEC1	3.96626e-95	2.39551	WT_EAU
LITAF	2.06379e-115	2.3943	WT_EAU
TMSB4X	5.90019e-144	2.38745	WT_EAU
C1QC	1.0563e-113	2.38653	WT_EAU
MIR142HG	9.4256e-144	2.37224	WT_EAU
RGS1	4.93884e-144	2.37144	WT_EAU
STK17B	1.44489e-84	2.36237	WT_EAU
S100A6	7.0036e-91	2.36234	WT_EAU
TGFB1	5.67648e-113	2.35958	WT_EAU
BST2	2.77286e-115	2.35697	WT_EAU
CRIP1	1.23789e-45	2.35045	WT_EAU
FGF2	4.46255e-80	2.3393	WT_EAU
DOCK10	3.81644e-93	2.33552	WT_EAU
UCP2	1.19788e-109	2.33396	WT_EAU
SLC15A3	1.46256e-105	2.30745	WT_EAU
CD83	6.15997e-102	2.30067	WT_EAU
LAPTM5	2.19941e-157	2.29646	WT_EAU
LRMDA	1.85781e-95	2.29442	WT_EAU
TRIM30A	1.24751e-106	2.28951	WT_EAU
H2-T23	1.03953e-127	2.28338	WT_EAU
CD53	7.83788e-128	2.26967	WT_EAU
WIPF1	3.58397e-91	2.26203	WT_EAU
SAMD11	4.67666e-147	2.24398	WT_EAU
H2-DMA	5.41767e-88	2.24147	WT_EAU
GM37459	3.30115e-74	2.23853	WT_EAU
IKZF1	4.49212e-135	2.22837	WT_EAU
PIM1	1.08313e-92	2.21989	WT_EAU
AU020206	1.93388e-114	2.21137	WT_EAU
LIMD2	3.40642e-86	2.18647	WT_EAU
NCF2	1.18473e-100	2.1796	WT_EAU
SNX20	7.62176e-94	2.17431	WT_EAU
ZFP36	7.02964e-127	2.17367	WT_EAU
UNC93B1	1.10135e-109	2.16844	WT_EAU
PIK3AP1	2.49618e-75	2.14895	WT_EAU
REL	1.94155e-105	2.13974	WT_EAU
H2-Q4	8.82268e-163	2.13964	WT_EAU
TMEM123	2.96155e-56	2.13572	WT_EAU
CNGA1	1.41653e-246	2.12639	WT_EAU
RILPL2	1.88355e-83	2.10789	WT_EAU
NRROS	5.87608e-91	2.09943	WT_EAU
LY86	1.68691e-144	2.09345	WT_EAU
ARPC1B	5.63267e-114	2.0825	WT_EAU
CMTM7	8.67606e-94	2.07584	WT_EAU
INPP5D	6.61503e-131	2.07158	WT_EAU
PDE6A	1.16771e-249	2.0669	WT_EAU
H2-T22	8.05869e-98	2.0552	WT_EAU
GRN	7.92146e-86	2.05188	WT_EAU
DOCK8	2.5736e-136	2.04589	WT_EAU
PDE6B	4.17945e-249	2.04107	WT_EAU
PRKCD	8.48317e-77	2.01514	WT_EAU
PLCG2	5.9656e-103	2.00983	WT_EAU
PLEKHA2	1.60286e-96	2.00027	WT_EAU
RGS10	1.49272e-134	1.99918	WT_EAU
FXYD5	1.65118e-118	1.9924	WT_EAU
GNAT1	2.61815e-272	1.98394	WT_EAU
RHOG	6.37553e-82	1.97356	WT_EAU
S100A11	8.14681e-57	1.96844	WT_EAU
NCKAP1L	4.34451e-105	1.96185	WT_EAU
PYCARD	8.713e-89	1.92251	WT_EAU
SLC24A1	6.64619e-166	1.90678	WT_EAU
HCLS1	1.17214e-87	1.89156	WT_EAU
CXCL16	2.21521e-70	1.87161	WT_EAU
PTGER4	3.68796e-62	1.87089	WT_EAU
GNB1	6.34786e-259	1.86948	WT_EAU
ATF3	4.17181e-120	1.86859	WT_EAU
GADD45B	1.43299e-77	1.86362	WT_EAU
RNF207	5.78441e-66	1.84605	WT_EAU
ZC3HAV1	5.35666e-76	1.84221	WT_EAU
NT5E	3.03352e-64	1.83743	WT_EAU
NFKBIA	3.81988e-95	1.83644	WT_EAU
PLEK	2.76289e-99	1.83545	WT_EAU
TSPO	3.20835e-92	1.82533	WT_EAU
CCR9	2.47703e-59	1.81624	WT_EAU
RNF19B	3.13352e-89	1.81583	WT_EAU
SP100	2.93922e-92	1.81557	WT_EAU
GM26827	4.8134e-74	1.81293	WT_EAU
LY6E	2.43841e-96	1.80828	WT_EAU
MAP3K8	8.91759e-63	1.80133	WT_EAU
SH3BGRL3	1.97972e-123	1.79665	WT_EAU
APBB1IP	2.09125e-139	1.7944	WT_EAU
GUCY2F	2.36628e-112	1.78903	WT_EAU
KLF6	2.89542e-116	1.78624	WT_EAU
GM19667	1.20563e-55	1.74464	WT_EAU
B4GALT1	4.89471e-128	1.74242	WT_EAU
NRL	2.02155e-111	1.74209	WT_EAU
SOCS3	1.13134e-73	1.73674	WT_EAU
CTSZ	1.99268e-107	1.72592	WT_EAU
RP1	3.43741e-258	1.71289	WT_EAU
LGALS9	2.25508e-74	1.69807	WT_EAU
PEX5L	9.3008e-213	1.69211	WT_EAU
TMEM176A	3.55212e-55	1.69054	WT_EAU
H2-M3	2.74983e-79	1.68963	WT_EAU
NR2E3	1.36032e-122	1.68859	WT_EAU
TNFAIP3	1.39302e-141	1.68457	WT_EAU
GM49417	6.47561e-77	1.68073	WT_EAU
ESRRB	2.91594e-97	1.67743	WT_EAU
TAGLN2	5.8124e-84	1.66731	WT_EAU
KLHL29	4.77812e-112	1.66614	WT_EAU
FERMT3	2.60114e-83	1.64572	WT_EAU
TCIRG1	1.46035e-62	1.64563	WT_EAU
CD44	2.56697e-54	1.64352	WT_EAU
SPATA1	1.00468e-94	1.63439	WT_EAU
CLIC4	5.04683e-57	1.63126	WT_EAU
SHISA5	2.74379e-62	1.61522	WT_EAU
PREX1	1.98358e-64	1.61317	WT_EAU
GM10076	1.3035e-161	1.61014	WT_EAU
EFHD2	1.23441e-76	1.60991	WT_EAU
SUSD3	2.6476e-113	1.60835	WT_EAU
RHO	0	1.58564	WT_EAU
CTSH	3.90724e-88	1.57904	WT_EAU
CTSD	3.14928e-104	1.57519	WT_EAU
AXL	7.83734e-49	1.57002	WT_EAU
RASSF3	3.34115e-59	1.5637	WT_EAU
CEBPB	1.63721e-63	1.55657	WT_EAU
SWAP70	1.8861e-36	1.54424	WT_EAU
IFITM3	7.9634e-68	1.53897	WT_EAU
GPX1	1.26099e-103	1.51409	WT_EAU
SLC29A3	9.86951e-63	1.51343	WT_EAU
HSPA1B	7.33448e-65	1.51226	WT_EAU
SKAP2	1.14051e-94	1.50899	WT_EAU
IRF1	4.51663e-67	1.50624	WT_EAU
ID2	1.96614e-44	1.49464	WT_EAU
NPC2	1.62813e-112	1.48531	WT_EAU
EEPD1	5.01629e-92	1.48334	WT_EAU
TGFBR2	8.8872e-74	1.47317	WT_EAU
SYNPO2	2.98786e-54	1.45885	WT_EAU
HSPA1A	1.46269e-73	1.45087	WT_EAU
SGK1	1.15005e-101	1.44191	WT_EAU
CTSC	1.93546e-53	1.43879	WT_EAU
CX3CR1	4.42215e-64	1.43361	WT_EAU
A2M	1.84475e-93	1.42498	WT_EAU
LYN	1.6227e-85	1.42277	WT_EAU
BCL2L11	4.35095e-50	1.40504	WT_EAU
PPP1R15A	2.85946e-81	1.39783	WT_EAU
PITPNM3	9.33057e-109	1.39436	WT_EAU
4930595D18RIK	1.57235e-61	1.39249	WT_EAU
TMEM131L	2.37255e-45	1.39231	WT_EAU
ANKRD44	6.39483e-75	1.38675	WT_EAU
IFITM2	6.30988e-44	1.38091	WT_EAU
JUNB	9.65273e-105	1.37754	WT_EAU
MAFB	8.52529e-47	1.37499	WT_EAU
GMIP	7.35729e-63	1.37245	WT_EAU
GM2A	4.13884e-59	1.37214	WT_EAU
MAPKAPK2	1.4076e-77	1.36842	WT_EAU
STARD9	3.04924e-46	1.357	WT_EAU
KLF4	8.54751e-108	1.35525	WT_EAU
VASP	2.03668e-55	1.34698	WT_EAU
RNF149	3.95702e-49	1.34056	WT_EAU
ARHGDIB	1.84438e-55	1.3345	WT_EAU
ZFYVE28	4.14102e-90	1.33211	WT_EAU
OSTF1	4.33128e-65	1.32815	WT_EAU
FLI1	8.03768e-90	1.3233	WT_EAU
FOSB	2.81546e-103	1.32202	WT_EAU
GNG10	2.51749e-51	1.31991	WT_EAU
GUCA1B	1.0936e-117	1.31774	WT_EAU
ABCA1	2.90618e-136	1.30722	WT_EAU
NEAT1	4.04979e-65	1.2852	WT_EAU
AHR	9.86875e-69	1.28372	WT_EAU
GALNT7	1.01374e-109	1.27863	WT_EAU
CD82	2.95165e-50	1.27761	WT_EAU
POLG2	2.56229e-36	1.27521	WT_EAU
ANXA3	5.01128e-80	1.27322	WT_EAU
ARHGAP15	2.37846e-108	1.26124	WT_EAU
REEP6	1.78537e-47	1.26004	WT_EAU
RAP1B	1.41084e-120	1.25556	WT_EAU
SELPLG	5.45628e-149	1.25309	WT_EAU
SIK2	5.20524e-97	1.25032	WT_EAU
DUSP1	4.1788e-78	1.2481	WT_EAU
GM26954	4.41403e-138	1.24565	WT_EAU
GLTP	1.05714e-56	1.23499	WT_EAU
PIP4K2A	2.2239e-67	1.22777	WT_EAU
TNIP2	8.49065e-69	1.22571	WT_EAU
BBS9	4.88883e-188	1.2242	WT_EAU
NFE2L2	1.24758e-66	1.22292	WT_EAU
PPFIA4	3.39021e-43	1.21828	WT_EAU
VWA5A	1.15215e-55	1.21408	WT_EAU
SAMD7	5.861e-30	1.20467	WT_EAU
HEXB	1.67096e-73	1.20343	WT_EAU
HS3ST3B1	3.13617e-48	1.20023	WT_EAU
RNF213	3.88446e-55	1.18961	WT_EAU
KLF2	2.945e-103	1.1878	WT_EAU
ACTB	1.34839e-152	1.18433	WT_EAU
PARP14	5.01626e-46	1.18322	WT_EAU
ZYX	5.63401e-41	1.17921	WT_EAU
DNAJB1	1.59769e-53	1.17883	WT_EAU
PLIN2	1.61102e-36	1.1783	WT_EAU
P2RX4	1.81347e-56	1.17593	WT_EAU
PDZPH1	1.64539e-83	1.16876	WT_EAU
IRF9	5.19915e-76	1.16356	WT_EAU
SOWAHC	2.52497e-53	1.1613	WT_EAU
RPS9	1.13925e-156	1.15903	WT_EAU
NUPR1	1.00693e-35	1.15753	WT_EAU
KCNV2	8.55438e-51	1.15689	WT_EAU
GM48677	3.40292e-70	1.15552	WT_EAU
PSME2	2.88336e-47	1.14883	WT_EAU
ZFP36L2	6.24186e-75	1.14653	WT_EAU
ST8SIA1	1.57529e-62	1.14524	WT_EAU
FTL1	2.65604e-121	1.13392	WT_EAU
RGS2	7.62806e-38	1.13302	WT_EAU
4933413L06RIK	1.32184e-68	1.12938	WT_EAU
RIC8B	3.474e-110	1.12735	WT_EAU
GLB1L2	9.37792e-47	1.12495	WT_EAU
LHFPL2	3.71793e-63	1.12149	WT_EAU
FOS	1.70587e-95	1.11772	WT_EAU
TNPO1	5.66191e-219	1.11223	WT_EAU
NFKBIZ	7.12913e-72	1.10987	WT_EAU
IQGAP1	9.53537e-68	1.1089	WT_EAU
STAT3	7.66586e-194	1.1086	WT_EAU
PLEKHO2	1.16055e-37	1.10484	WT_EAU
NME2	6.20759e-89	1.10474	WT_EAU
SH3KBP1	9.36729e-64	1.10406	WT_EAU
ZFAS1	7.13691e-72	1.10248	WT_EAU
GM20139	4.04695e-46	1.10089	WT_EAU
GM44196	1.81401e-73	1.09398	WT_EAU
GCNT2	6.23366e-41	1.09397	WT_EAU
TMEM266	2.69788e-31	1.09275	WT_EAU
GM11655	7.65404e-65	1.09244	WT_EAU
GM41804	2.7889e-62	1.09053	WT_EAU
RPS19	9.40699e-142	1.08988	WT_EAU
SNTA1	6.43782e-60	1.08942	WT_EAU
MSN	2.16491e-69	1.08877	WT_EAU
MAN2B1	5.33444e-58	1.08826	WT_EAU
CRYAB	3.73749e-176	1.08787	WT_EAU
RBMS1	6.37041e-68	1.08757	WT_EAU
PACRG	2.14871e-83	1.08666	WT_EAU
TDRD7	1.87788e-99	1.08021	WT_EAU
DAPP1	1.85633e-31	1.07835	WT_EAU
SLC25A25	3.12938e-90	1.07739	WT_EAU
TUB	1.65077e-83	1.07366	WT_EAU
LMNB1	9.47953e-66	1.07168	WT_EAU
TMEM104	4.05628e-34	1.06838	WT_EAU
CLEC2D	8.08935e-63	1.06513	WT_EAU
PRKCH	1.04078e-25	1.06219	WT_EAU
FNIP2	2.16276e-67	1.0607	WT_EAU
RNASET2A	3.95799e-49	1.05837	WT_EAU
MARCHF1	3.1006e-166	1.05586	WT_EAU
SPIDR	1.97958e-44	1.0539	WT_EAU
PIK3R5	1.71846e-103	1.04645	WT_EAU
GAB2	1.00556e-49	1.04237	WT_EAU
RPS12	1.40008e-146	1.04232	WT_EAU
ARHGEF26	7.6339e-89	1.04185	WT_EAU
NFKB2	4.29194e-51	1.03988	WT_EAU
DNASE2A	8.06752e-41	1.0398	WT_EAU
RPLP0	1.12245e-159	1.03939	WT_EAU
FBLIM1	4.03773e-48	1.03849	WT_EAU
CTSA	2.08936e-68	1.03672	WT_EAU
SLC25A37	1.37158e-24	1.03608	WT_EAU
PSME1	1.89329e-83	1.03575	WT_EAU
MYO1E	1.21503e-36	1.03553	WT_EAU
PRCP	1.95728e-42	1.03202	WT_EAU
GPNMB	1.5e-15	1.03142	WT_EAU
IFRD1	1.09903e-112	1.02981	WT_EAU
RPL32	5.56324e-155	1.02752	WT_EAU
FAU	5.74557e-181	1.02698	WT_EAU
PFKFB3	6.11429e-54	1.02666	WT_EAU
RAB8B	5.9697e-49	1.02651	WT_EAU
GM48250	2.29743e-35	1.02535	WT_EAU
DIAPH3	2.90465e-53	1.02497	WT_EAU
RPL10	6.80774e-145	1.02253	WT_EAU
C330024D21RIK	1.78394e-57	1.02105	WT_EAU
GULP1	3.04046e-47	1.01904	WT_EAU
COTL1	5.54668e-67	1.01854	WT_EAU
LGALS1	3.40689e-22	1.01777	WT_EAU
HMGB2	1.99744e-59	1.01777	WT_EAU
MYH9	1.91544e-66	1.01445	WT_EAU
EDEM1	4.6631e-58	1.01024	WT_EAU
PFN1	4.2394e-110	1.0062	WT_EAU
TPT1	1.29752e-129	1.00439	WT_EAU
RBPMS	7.15041e-37	1.00424	WT_EAU
TMEM108	2.90004e-131	1.00082	WT_EAU
