# Supplementary material for: Enhanced M2 Polarization of Retinal Microglia in Streptozotocin-Induced Diabetic Mice upon Autoimmune Stimulation
Source: Biomedicines. 2025 Aug 22;13(9):2049. doi: 10.3390/biomedicines13092049 (PMC12467324; doi:10.3390/biomedicines13092049)
Supplement: Supplementary file 1 [file biomedicines-13-02049-s001.zip › Supplementary Table S1 Information on the antibody sets for flow cytometry analysis.xlsx]

## Sheet: Sheet1
Supplementary Table S1. Information on the antibody sets for flow cytometry analysis
	Antibody	Clone	Maker
T cell activation	CD3-APC/Cyanine7	17A2	BioLegend
	CD4-APC	RM4-5
	CD44-FITC	IM7
	CD62L-PE	W18021D
Th1 cells	CD3-Pacific Blue	17A2
	CD4-PerCP/Cyanine5.5	GK1.5
	IFN-γ-APC	XMG1.2
	Rat IgG1, κ Isotype Ctrl-APC	RTK2071
Th17 cells	CD3-Pacific Blue	17A2
	CD4-PerCP/Cyanine5.5	GK1.5
	IL-17A-APC	TC11-18H10.1
	Rat IgG1, κ Isotype Ctrl-APC	RTK2071
Treg cells	CD3-APC/Cyanine7	17A2
	CD4-APC	RM4-5
	Foxp3-Brilliant Violet 421	MF-14
	Rat IgG2b, κ Isotype Ctrl-Brilliant Violet 421	RTK4530
